# Supplementary material for: Copy Number Variations in Short Tandem Repeats Modulate Growth Traits in Penaeid Shrimp Through Neighboring Gene Regulation
Source: Animals (Basel). 2025 Jan 18;15(2):262. doi: 10.3390/ani15020262 (PMC11758629; doi:10.3390/ani15020262)
Supplement: Supplementary file 1 [file animals-15-00262-s001.zip › Table S1.xlsx]

## Sheet: sheet1
Table S1. The Information of samples used in this study.
AnimalID	SireID	DamID	Generation	FamlilyID	FamilyClass	FarmID	TankID	SexID	M1BW	Birthday	M1Date	M1Age	M1BW	M2Date	M2Age	M2BW	Sample ID
PVGSJ18G0002502	PVGSJ17F030M001	PVGSJ17F030R660	G00	PVGSJ18G0011001	EBE	GZD	T1	Male	6.42	2018-11-02	2019-02-23	112	6.42	2019-05-08	187	22.25	"22_1
PVGSJ18G0002503	PVGSJ17F030M001	PVGSJ17F030R660	G00	PVGSJ18G0011001	EBE	GZD	T1	Female	6.42	2018-11-02	2019-02-23	112	6.42	2019-05-08	187	15.51	"22_2
PVGSJ18G0002504	PVGSJ17F030M001	PVGSJ17F030R660	G00	PVGSJ18G0011001	EBE	GZD	T1	Female	6.42	2018-11-02	2019-02-23	112	6.42	2019-05-08	187	14.44	"22-3
PVGSJ18G0002505	PVGSJ17F030M001	PVGSJ17F030R660	G00	PVGSJ18G0011001	EBE	GZD	T2	Female	6.42	2018-11-02	2019-02-23	112	6.42	2019-05-09	188	23.39	"22-4
PVGSJ18G0002506	PVGSJ17F030M001	PVGSJ17F030R660	G00	PVGSJ18G0011001	EBE	GZD	T2	Male	6.42	2018-11-02	2019-02-23	112	6.42	2019-05-09	188	17.92	"22-5
PVGSJ18G0002507	PVGSJ17F030M002	PVGSJ17F030R486	G00	PVGSJ18G0011002	EBE	GZD	T1	Female	7.8	2018-11-02	2019-02-23	112	7.8	2019-05-08	187	18.48	"9_1
PVGSJ18G0002508	PVGSJ17F030M002	PVGSJ17F030R486	G00	PVGSJ18G0011002	EBE	GZD	T1	Male	7.8	2018-11-02	2019-02-23	112	7.8	2019-05-08	187	21.01	"9_2
PVGSJ18G0002509	PVGSJ17F030M002	PVGSJ17F030R486	G00	PVGSJ18G0011002	EBE	GZD	T1	Male	7.8	2018-11-02	2019-02-23	112	7.8	2019-05-08	187	19.55	"9-3
PVGSJ18G0002510	PVGSJ17F030M002	PVGSJ17F030R486	G00	PVGSJ18G0011002	EBE	GZD	T2	Male	7.8	2018-11-02	2019-02-23	112	7.8	2019-05-09	188	18.14	"9-4
PVGSJ18G0002511	PVGSJ17F030M002	PVGSJ17F030R486	G00	PVGSJ18G0011002	EBE	GZD	T2	Female	7.8	2018-11-02	2019-02-23	112	7.8	2019-05-09	188	17.4	"9-5
PVGSJ18G0002512	PVGSJ17F010M003	PVGSJ17F010R667	G00	PVGSJ18G0011004	PBP	GZD	T1	Male	7.9	2018-11-02	2019-02-23	112	7.9	2019-05-08	187	22.4	"4_2
PVGSJ18G0002514	PVGSJ17F010M003	PVGSJ17F010R667	G00	PVGSJ18G0011004	PBP	GZD	T1	Female	7.9	2018-11-02	2019-02-23	112	7.9	2019-05-09	188	21.6	"4_4
PVGSJ18G0002970	PVGSJ17F010M003	PVGSJ17F010R667	G00	PVGSJ18G0011004	PBP	GZD	NA	NA	7.9	2018-11-02	2019-02-23	112	7.9	NA	NA	NA	"4_8
PVGSJ18G0002513	PVGSJ17F010M003	PVGSJ17F010R667	G00	PVGSJ18G0011004	PBP	GZD	T1	Male	7.9	2018-11-02	2019-02-23	112	7.9	2019-05-08	187	12.37	"4-3
PVGSJ18G0002515	PVGSJ17F010M003	PVGSJ17F010R667	G00	PVGSJ18G0011004	PBP	GZD	T2	Male	7.9	2018-11-02	2019-02-23	112	7.9	2019-05-09	188	20.02	"4-5
PVGSJ18G0002516	PVGSJ17F010M003	PVGSJ17F010R667	G00	PVGSJ18G0011004	PBP	GZD	T2	Female	7.9	2018-11-02	2019-02-23	112	7.9	2019-05-10	189	19.56	"4-6
PVGSJ18G0002517	PVGSJ17F020M004	PVGSJ17F010R192	G00	PVGSJ18G0011006	SBP	GZD	T1	Male	8.26	2018-11-02	2019-02-21	112	8.26	2019-05-08	187	25.39	"45_1
PVGSJ18G0002519	PVGSJ17F020M004	PVGSJ17F010R192	G00	PVGSJ18G0011006	SBP	GZD	T1	Female	8.26	2018-11-02	2019-02-21	112	8.26	2019-05-08	187	27.73	"45_3
PVGSJ18G0002518	PVGSJ17F020M004	PVGSJ17F010R192	G00	PVGSJ18G0011006	SBP	GZD	T1	Male	8.26	2018-11-02	2019-02-21	112	8.26	2019-05-08	187	28.43	"45-2
PVGSJ18G0002520	PVGSJ17F020M004	PVGSJ17F010R192	G00	PVGSJ18G0011006	SBP	GZD	T2	Female	8.26	2018-11-02	2019-02-21	112	8.26	2019-05-09	188	25.01	"45-4
PVGSJ18G0002521	PVGSJ17F020M004	PVGSJ17F010R192	G00	PVGSJ18G0011006	SBP	GZD	T2	Female	8.26	2018-11-02	2019-02-21	112	8.26	2019-05-09	188	19.93	"45-5
PVGSJ18G0002522	PVGSJ17F020M005	PVGSJ17F010R952	G00	PVGSJ18G0011007	SBP	GZD	T1	Male	10.24	2018-11-02	2019-02-21	112	10.24	2019-05-08	187	11.72	"39_1
PVGSJ18G0002524	PVGSJ17F020M005	PVGSJ17F010R952	G00	PVGSJ18G0011007	SBP	GZD	T1	Female	10.24	2018-11-02	2019-02-21	112	10.24	2019-05-09	188	22.11	"39_3
PVGSJ18G0002802	PVGSJ17F020M005	PVGSJ17F010R952	G00	PVGSJ18G0011007	SBP	GZD	T1	Male	10.24	2018-11-02	2019-02-21	112	10.24	2019-05-08	187	18.12	"57_1
PVGSJ18G0002523	PVGSJ17F020M005	PVGSJ17F010R952	G00	PVGSJ18G0011007	SBP	GZD	T1	Male	10.24	2018-11-02	2019-02-21	112	10.24	2019-05-08	187	23.06	"39-2
PVGSJ18G0002525	PVGSJ17F020M005	PVGSJ17F010R952	G00	PVGSJ18G0011007	SBP	GZD	T2	Female	10.24	2018-11-02	2019-02-21	112	10.24	2019-05-09	188	30.11	"39-4
PVGSJ18G0002526	PVGSJ17F020M005	PVGSJ17F010R952	G00	PVGSJ18G0011007	SBP	GZD	T2	Male	10.24	2018-11-02	2019-02-21	112	10.24	2019-05-09	188	21.92	"39-5
PVGSJ18G0002527	PVGSJ17F020M006	PVGSJ17F010R691	G00	PVGSJ18G0011008	SBP	GZD	T1	Male	11.3	2018-11-02	2019-02-21	112	11.3	2019-05-08	187	20.29	"44_1
PVGSJ18G0002528	PVGSJ17F020M006	PVGSJ17F010R691	G00	PVGSJ18G0011008	SBP	GZD	T1	Female	11.3	2018-11-02	2019-02-21	112	11.3	2019-05-08	187	31.2	"44_2
PVGSJ18G0002784	PVGSJ17F020M006	PVGSJ17F010R691	G00	PVGSJ18G0011008	SBP	GZD	T1	Female	11.3	2018-11-02	2019-02-21	112	11.3	2019-05-09	188	22.66	"64_3
PVGSJ18G0002529	PVGSJ17F020M006	PVGSJ17F010R691	G00	PVGSJ18G0011008	SBP	GZD	T1	Male	11.3	2018-11-02	2019-02-21	112	11.3	2019-05-09	188	21.32	"44-3
PVGSJ18G0002530	PVGSJ17F020M006	PVGSJ17F010R691	G00	PVGSJ18G0011008	SBP	GZD	T2	Male	11.3	2018-11-02	2019-02-21	112	11.3	2019-05-09	188	29.18	"44-4
PVGSJ18G0002531	PVGSJ17F020M006	PVGSJ17F010R691	G00	PVGSJ18G0011008	SBP	GZD	T2	Female	11.3	2018-11-02	2019-02-21	112	11.3	2019-05-09	188	26.59	"44-5
PVGSJ18G0002532	PVGSJ17F020M007	PVGSJ17F010R471	G00	PVGSJ18G0011009	SBP	GZD	T1	Female	7.19	2018-11-02	2019-02-23	114	7.19	2019-05-08	187	19.36	"12_1
PVGSJ18G0002533	PVGSJ17F020M007	PVGSJ17F010R471	G00	PVGSJ18G0011009	SBP	GZD	T1	Male	7.19	2018-11-02	2019-02-23	114	7.19	2019-05-08	187	22.29	"12_2
PVGSJ18G0002534	PVGSJ17F020M007	PVGSJ17F010R471	G00	PVGSJ18G0011009	SBP	GZD	T1	Female	7.19	2018-11-02	2019-02-23	114	7.19	2019-05-09	188	23.37	"12-3
PVGSJ18G0002535	PVGSJ17F020M007	PVGSJ17F010R471	G00	PVGSJ18G0011009	SBP	GZD	T2	Female	7.19	2018-11-02	2019-02-23	114	7.19	2019-05-10	189	25.79	"12-4
PVGSJ18G0002536	PVGSJ17F020M007	PVGSJ17F010R471	G00	PVGSJ18G0011009	SBP	GZD	T2	Male	7.19	2018-11-02	2019-02-23	114	7.19	2019-05-10	189	25.26	"12-5
PVGSJ18G0002537	PVGSJ17F020M008	PVGSJ17F010R254	G00	PVGSJ18G0011010	SBP	GZD	T1	Male	8.08	2018-11-02	2019-02-22	114	8.08	2019-05-08	187	28.44	"28_1
PVGSJ18G0002538	PVGSJ17F020M008	PVGSJ17F010R254	G00	PVGSJ18G0011010	SBP	GZD	T1	Female	8.08	2018-11-02	2019-02-22	114	8.08	2019-05-08	187	28.25	"28_2
PVGSJ18G0002539	PVGSJ17F020M008	PVGSJ17F010R254	G00	PVGSJ18G0011010	SBP	GZD	T1	Female	8.08	2018-11-02	2019-02-22	114	8.08	2019-05-08	187	20.92	"28-3
PVGSJ18G0002540	PVGSJ17F020M008	PVGSJ17F010R254	G00	PVGSJ18G0011010	SBP	GZD	T2	Male	8.08	2018-11-02	2019-02-22	114	8.08	2019-05-09	188	30.48	"28-4
PVGSJ18G0002541	PVGSJ17F020M008	PVGSJ17F010R254	G00	PVGSJ18G0011010	SBP	GZD	T2	Male	8.08	2018-11-02	2019-02-22	114	8.08	2019-05-10	189	20.5	"28-5
PVGSJ18G0002552	PVGSJ17F010M011	PVGSJ17F010R851	G00	PVGSJ18G0011015	PBP	GZD	T1	Male	6.06	2018-11-02	2019-02-23	114	6.06	2019-05-08	187	16.68	"2_1
PVGSJ18G0002554	PVGSJ17F010M011	PVGSJ17F010R851	G00	PVGSJ18G0011015	PBP	GZD	T1	Female	6.06	2018-11-02	2019-02-23	114	6.06	2019-05-09	188	15.84	"2_3
PVGSJ18G0002968	PVGSJ17F010M011	PVGSJ17F010R851	G00	PVGSJ18G0011015	PBP	GZD	NA	NA	6.06	2018-11-02	2019-02-23	114	6.06	NA	NA	NA	"2_8
PVGSJ18G0002553	PVGSJ17F010M011	PVGSJ17F010R851	G00	PVGSJ18G0011015	PBP	GZD	T1	Male	6.06	2018-11-02	2019-02-23	114	6.06	2019-05-08	187	16.67	"2-2
PVGSJ18G0002555	PVGSJ17F010M011	PVGSJ17F010R851	G00	PVGSJ18G0011015	PBP	GZD	T2	Male	6.06	2018-11-02	2019-02-23	114	6.06	2019-05-09	188	15.15	"2-4
PVGSJ18G0002556	PVGSJ17F010M011	PVGSJ17F010R851	G00	PVGSJ18G0011015	PBP	GZD	T2	Female	6.06	2018-11-02	2019-02-23	114	6.06	2019-05-09	188	19.04	"2-5
PVGSJ18G0002557	PVGSJ17F020M012	PVGSJ17F010R494	G00	PVGSJ18G0011016	SBP	GZD	T1	Female	8.38	2018-11-02	2019-02-21	112	8.38	2019-05-08	187	23.44	"34_1
PVGSJ18G0002559	PVGSJ17F020M012	PVGSJ17F010R494	G00	PVGSJ18G0011016	SBP	GZD	T1	Male	8.38	2018-11-02	2019-02-21	112	8.38	2019-05-09	188	25.9	"34_3
PVGSJ18G0002558	PVGSJ17F020M012	PVGSJ17F010R494	G00	PVGSJ18G0011016	SBP	GZD	T1	Female	8.38	2018-11-02	2019-02-21	112	8.38	2019-05-08	187	28.13	"34-2
PVGSJ18G0002560	PVGSJ17F020M012	PVGSJ17F010R494	G00	PVGSJ18G0011016	SBP	GZD	T2	Male	8.38	2018-11-02	2019-02-21	112	8.38	2019-05-09	188	23.11	"34-4
PVGSJ18G0002561	PVGSJ17F020M012	PVGSJ17F010R494	G00	PVGSJ18G0011016	SBP	GZD	T2	Male	8.38	2018-11-02	2019-02-21	112	8.38	2019-05-09	188	21.97	"34-5
PVGSJ18G0002562	PVGSJ17F030M013	PVGSJ17F030R529	G00	PVGSJ18G0011017	EBE	GZD	T1	Female	6.69	2018-11-03	2019-02-23	113	6.69	2019-05-08	186	19.77	"1_2
PVGSJ18G0002564	PVGSJ17F030M013	PVGSJ17F030R529	G00	PVGSJ18G0011017	EBE	GZD	T1	Male	6.69	2018-11-03	2019-02-23	113	6.69	2019-05-08	186	18.24	"1_4
PVGSJ18G0002967	PVGSJ17F030M013	PVGSJ17F030R529	G00	PVGSJ18G0011017	EBE	GZD	NA	NA	6.69	2018-11-03	2019-02-23	113	6.69	NA	NA	NA	"1_8
PVGSJ18G0002563	PVGSJ17F030M013	PVGSJ17F030R529	G00	PVGSJ18G0011017	EBE	GZD	T1	Female	6.69	2018-11-03	2019-02-23	113	6.69	2019-05-08	186	18.62	"1-3
PVGSJ18G0002565	PVGSJ17F030M013	PVGSJ17F030R529	G00	PVGSJ18G0011017	EBE	GZD	T2	Female	6.69	2018-11-03	2019-02-23	113	6.69	2019-05-09	187	22.49	"1-5
PVGSJ18G0002566	PVGSJ17F030M013	PVGSJ17F030R529	G00	PVGSJ18G0011017	EBE	GZD	T2	Male	6.69	2018-11-03	2019-02-23	113	6.69	2019-05-09	187	18.76	"1-6
PVGSJ18G0002985	PVGSJ17F030M014	PVGSJ17F030R905	G00	PVGSJ18G0011018	EBE	GZD	NA	NA	6.19	2018-11-03	2019-02-21	111	6.19	NA	NA	NA	"47_8
PVGSJ18G0002568	PVGSJ17F030M014	PVGSJ17F030R905	G00	PVGSJ18G0011018	EBE	GZD	T1	Male	6.19	2018-11-03	2019-02-21	111	6.19	2019-05-08	186	21.38	"47-2
PVGSJ18G0002569	PVGSJ17F030M014	PVGSJ17F030R905	G00	PVGSJ18G0011018	EBE	GZD	T1	Male	6.19	2018-11-03	2019-02-21	111	6.19	2019-05-08	186	18.85	"47-3
PVGSJ18G0002570	PVGSJ17F030M014	PVGSJ17F030R905	G00	PVGSJ18G0011018	EBE	GZD	T2	Female	6.19	2018-11-03	2019-02-21	111	6.19	2019-05-09	187	19.42	"47-4
PVGSJ18G0002571	PVGSJ17F030M014	PVGSJ17F030R905	G00	PVGSJ18G0011018	EBE	GZD	T2	Male	6.19	2018-11-03	2019-02-21	111	6.19	2019-05-09	187	17.55	"47-5
PVGSJ18G0002587	PVGSJ17F010M018	PVGSJ17F010R367	G00	PVGSJ18G0011022	PBP	GZD	T1	Female	6.77	2018-11-03	2019-02-23	113	6.77	2019-05-08	186	14.54	"5_1
PVGSJ18G0002589	PVGSJ17F010M018	PVGSJ17F010R367	G00	PVGSJ18G0011022	PBP	GZD	T1	Male	6.77	2018-11-03	2019-02-23	113	6.77	2019-05-08	186	11.95	"5_3
PVGSJ18G0002971	PVGSJ17F010M018	PVGSJ17F010R367	G00	PVGSJ18G0011022	PBP	GZD	NA	NA	6.77	2018-11-03	2019-02-23	113	6.77	NA	NA	NA	"5_8
PVGSJ18G0002588	PVGSJ17F010M018	PVGSJ17F010R367	G00	PVGSJ18G0011022	PBP	GZD	T1	Female	6.77	2018-11-03	2019-02-23	113	6.77	2019-05-08	186	16.66	"5-2
PVGSJ18G0002590	PVGSJ17F010M018	PVGSJ17F010R367	G00	PVGSJ18G0011022	PBP	GZD	T2	Male	6.77	2018-11-03	2019-02-23	113	6.77	2019-05-09	187	12.25	"5-4
PVGSJ18G0002591	PVGSJ17F010M018	PVGSJ17F010R367	G00	PVGSJ18G0011022	PBP	GZD	T2	Male	6.77	2018-11-03	2019-02-23	113	6.77	2019-05-09	187	11.42	"5-5
PVGSJ18G0002592	PVGSJ17F010M019	PVGSJ17F010R277	G00	PVGSJ18G0011024	PBP	GZD	T1	Female	8.46	2018-11-03	2019-02-23	113	8.46	2019-05-08	186	14.74	"3_1
PVGSJ18G0002593	PVGSJ17F010M019	PVGSJ17F010R277	G00	PVGSJ18G0011024	PBP	GZD	T1	Male	8.46	2018-11-03	2019-02-23	113	8.46	2019-05-08	186	14.3	"3_2
PVGSJ18G0002969	PVGSJ17F010M019	PVGSJ17F010R277	G00	PVGSJ18G0011024	PBP	GZD	NA	NA	8.46	2018-11-03	2019-02-23	113	8.46	NA	NA	NA	"3_8
PVGSJ18G0002594	PVGSJ17F010M019	PVGSJ17F010R277	G00	PVGSJ18G0011024	PBP	GZD	T1	Female	8.46	2018-11-03	2019-02-23	113	8.46	2019-05-08	186	16.61	"3-3
PVGSJ18G0002595	PVGSJ17F010M019	PVGSJ17F010R277	G00	PVGSJ18G0011024	PBP	GZD	T2	Female	8.46	2018-11-03	2019-02-23	113	8.46	2019-05-09	187	18.74	"3-4
PVGSJ18G0002596	PVGSJ17F010M019	PVGSJ17F010R277	G00	PVGSJ18G0011024	PBP	GZD	T2	Male	8.46	2018-11-03	2019-02-23	113	8.46	2019-05-09	187	16.4	"3-5
PVGSJ18G0002602	PVGSJ17F020M021	PVGSJ17F020R538	G00	PVGSJ18G0011028	SBS	GZD	T1	Female	12.7	2018-11-03	2019-02-21	111	12.7	2019-05-08	186	21.45	"48_1
PVGSJ18G0002603	PVGSJ17F020M021	PVGSJ17F020R538	G00	PVGSJ18G0011028	SBS	GZD	T1	Male	12.7	2018-11-03	2019-02-21	111	12.7	2019-05-09	187	18.6	"48_2
PVGSJ18G0002986	PVGSJ17F020M021	PVGSJ17F020R538	G00	PVGSJ18G0011028	SBS	GZD	NA	NA	12.7	2018-11-03	2019-02-21	111	12.7	NA	NA	NA	"48_8
PVGSJ18G0002604	PVGSJ17F020M021	PVGSJ17F020R538	G00	PVGSJ18G0011028	SBS	GZD	T1	Female	12.7	2018-11-03	2019-02-21	111	12.7	2019-05-09	187	24.66	"48-3
PVGSJ18G0002605	PVGSJ17F020M021	PVGSJ17F020R538	G00	PVGSJ18G0011028	SBS	GZD	T2	Male	12.7	2018-11-03	2019-02-21	111	12.7	2019-05-10	188	19.67	"48-4
PVGSJ18G0002606	PVGSJ17F020M021	PVGSJ17F020R538	G00	PVGSJ18G0011028	SBS	GZD	T2	Female	12.7	2018-11-03	2019-02-21	111	12.7	2019-05-10	188	21.47	"48-5
PVGSJ18G0002607	PVGSJ17F020M022	PVGSJ17F020R798	G00	PVGSJ18G0011031	SBS	GZD	T1	Male	6.49	2018-11-03	2019-02-21	111	6.49	2019-05-08	186	27.12	"36_1
PVGSJ18G0002608	PVGSJ17F020M022	PVGSJ17F020R798	G00	PVGSJ18G0011031	SBS	GZD	T1	Female	6.49	2018-11-03	2019-02-21	111	6.49	2019-05-08	186	25.3	"36_2
PVGSJ18G0002982	PVGSJ17F020M022	PVGSJ17F020R798	G00	PVGSJ18G0011031	SBS	GZD	NA	NA	6.49	2018-11-03	2019-02-21	111	6.49	NA	NA	NA	"36_8
PVGSJ18G0002609	PVGSJ17F020M022	PVGSJ17F020R798	G00	PVGSJ18G0011031	SBS	GZD	T1	Female	6.49	2018-11-03	2019-02-21	111	6.49	2019-05-08	186	27.34	"36-3
PVGSJ18G0002610	PVGSJ17F020M022	PVGSJ17F020R798	G00	PVGSJ18G0011031	SBS	GZD	T2	Female	6.49	2018-11-03	2019-02-21	111	6.49	2019-05-09	187	24.14	"36-4
PVGSJ18G0002611	PVGSJ17F020M022	PVGSJ17F020R798	G00	PVGSJ18G0011031	SBS	GZD	T2	Male	6.49	2018-11-03	2019-02-21	111	6.49	2019-05-09	187	24.41	"36-5
PVGSJ18G0002612	PVGSJ17F020M023	PVGSJ17F020R763	G00	PVGSJ18G0011032	SBS	GZD	T1	Male	7.74	2018-11-03	2019-02-22	112	7.74	2019-05-08	186	29.1	"29_2
PVGSJ18G0002613	PVGSJ17F020M023	PVGSJ17F020R763	G00	PVGSJ18G0011032	SBS	GZD	T1	Female	7.74	2018-11-03	2019-02-22	112	7.74	2019-05-09	187	29.95	"29_3
PVGSJ18G0002981	PVGSJ17F020M023	PVGSJ17F020R763	G00	PVGSJ18G0011032	SBS	GZD	NA	NA	7.74	2018-11-03	2019-02-22	112	7.74	NA	NA	NA	"29_8
PVGSJ18G0002614	PVGSJ17F020M023	PVGSJ17F020R763	G00	PVGSJ18G0011032	SBS	GZD	T1	Male	7.74	2018-11-03	2019-02-22	112	7.74	2019-05-09	187	28.03	"29-4
PVGSJ18G0002615	PVGSJ17F020M023	PVGSJ17F020R763	G00	PVGSJ18G0011032	SBS	GZD	T2	Female	7.74	2018-11-03	2019-02-22	112	7.74	2019-05-10	188	28.88	"29-5
PVGSJ18G0002616	PVGSJ17F020M023	PVGSJ17F020R763	G00	PVGSJ18G0011032	SBS	GZD	T2	Male	7.74	2018-11-03	2019-02-22	112	7.74	2019-05-10	188	16.49	"29-6
PVGSJ18G0002617	PVGSJ17F020M024	PVGSJ17F020R464	G00	PVGSJ18G0011033	SBS	GZD	T1	Male	7.19	2018-11-03	2019-02-21	111	7.19	2019-05-08	186	27.54	"41_1
PVGSJ18G0002618	PVGSJ17F020M024	PVGSJ17F020R464	G00	PVGSJ18G0011033	SBS	GZD	T1	Female	7.19	2018-11-03	2019-02-21	111	7.19	2019-05-08	186	26.03	"41_2
PVGSJ18G0002984	PVGSJ17F020M024	PVGSJ17F020R464	G00	PVGSJ18G0011033	SBS	GZD	NA	NA	7.19	2018-11-03	2019-02-21	111	7.19	NA	NA	NA	"41_8
PVGSJ18G0002619	PVGSJ17F020M024	PVGSJ17F020R464	G00	PVGSJ18G0011033	SBS	GZD	T1	Male	7.19	2018-11-03	2019-02-21	111	7.19	2019-05-08	186	28.68	"41-3
PVGSJ18G0002620	PVGSJ17F020M024	PVGSJ17F020R464	G00	PVGSJ18G0011033	SBS	GZD	T2	Male	7.19	2018-11-03	2019-02-21	111	7.19	2019-05-09	187	21.23	"41-4
PVGSJ18G0002621	PVGSJ17F020M024	PVGSJ17F020R464	G00	PVGSJ18G0011033	SBS	GZD	T2	Female	7.19	2018-11-03	2019-02-21	111	7.19	2019-05-09	187	24.79	"41-5
PVGSJ18G0002979	PVGSJ17F010M025	PVGSJ17F010R649	G00	PVGSJ18G0011037	PBP	GZD	NA	NA	7.44	2018-11-04	2019-02-23	112	7.44	NA	NA	NA	"17_8
PVGSJ18G0002623	PVGSJ17F010M025	PVGSJ17F010R649	G00	PVGSJ18G0011037	PBP	GZD	T1	Female	7.44	2018-11-04	2019-02-23	112	7.44	2019-05-08	185	15.04	"17-2
PVGSJ18G0002624	PVGSJ17F010M025	PVGSJ17F010R649	G00	PVGSJ18G0011037	PBP	GZD	T1	Male	7.44	2018-11-04	2019-02-23	112	7.44	2019-05-08	185	14.65	"17-3
PVGSJ18G0002625	PVGSJ17F010M025	PVGSJ17F010R649	G00	PVGSJ18G0011037	PBP	GZD	T2	Male	7.44	2018-11-04	2019-02-23	112	7.44	2019-05-09	186	12.47	"17-4
PVGSJ18G0002626	PVGSJ17F010M025	PVGSJ17F010R649	G00	PVGSJ18G0011037	PBP	GZD	T2	Female	7.44	2018-11-04	2019-02-23	112	7.44	2019-05-10	187	17.08	"17-5
PVGSJ18G0002627	PVGSJ17F010M026	PVGSJ17F010R791	G00	PVGSJ18G0011038	PBP	GZD	T1	Male	8.63	2018-11-04	2019-02-23	112	8.63	2019-05-08	185	17.35	"11_1
PVGSJ18G0002628	PVGSJ17F010M026	PVGSJ17F010R791	G00	PVGSJ18G0011038	PBP	GZD	T1	Female	8.63	2018-11-04	2019-02-23	112	8.63	2019-05-08	185	18.89	"11_2
PVGSJ18G0002976	PVGSJ17F010M026	PVGSJ17F010R791	G00	PVGSJ18G0011038	PBP	GZD	NA	NA	8.63	2018-11-04	2019-02-23	112	8.63	NA	NA	NA	"11_8
PVGSJ18G0002629	PVGSJ17F010M026	PVGSJ17F010R791	G00	PVGSJ18G0011038	PBP	GZD	T1	Female	8.63	2018-11-04	2019-02-23	112	8.63	2019-05-08	185	18.46	"11-3
PVGSJ18G0002630	PVGSJ17F010M026	PVGSJ17F010R791	G00	PVGSJ18G0011038	PBP	GZD	T2	Female	8.63	2018-11-04	2019-02-23	112	8.63	2019-05-09	186	18.1	"11-4
PVGSJ18G0002631	PVGSJ17F010M026	PVGSJ17F010R791	G00	PVGSJ18G0011038	PBP	GZD	T2	Male	8.63	2018-11-04	2019-02-23	112	8.63	2019-05-09	186	12.86	"11-5
PVGSJ18G0002632	PVGSJ17F010M027	PVGSJ17F010R877	G00	PVGSJ18G0011039	PBP	GZD	T1	Female	4.57	2018-11-04	2019-02-23	112	4.57	2019-05-08	185	9.79	"6_1
PVGSJ18G0002634	PVGSJ17F010M027	PVGSJ17F010R877	G00	PVGSJ18G0011039	PBP	GZD	T1	Male	4.57	2018-11-04	2019-02-23	112	4.57	2019-05-08	185	10.42	"6_3
PVGSJ18G0002972	PVGSJ17F010M027	PVGSJ17F010R877	G00	PVGSJ18G0011039	PBP	GZD	NA	NA	4.57	2018-11-04	2019-02-23	112	4.57	NA	NA	NA	"6_8
PVGSJ18G0002633	PVGSJ17F010M027	PVGSJ17F010R877	G00	PVGSJ18G0011039	PBP	GZD	T1	Female	4.57	2018-11-04	2019-02-23	112	4.57	2019-05-08	185	11.69	"6-2
PVGSJ18G0002635	PVGSJ17F010M027	PVGSJ17F010R877	G00	PVGSJ18G0011039	PBP	GZD	T2	Female	4.57	2018-11-04	2019-02-23	112	4.57	2019-05-09	186	9.57	"6-4
PVGSJ18G0002636	PVGSJ17F010M027	PVGSJ17F010R877	G00	PVGSJ18G0011039	PBP	GZD	T2	Male	4.57	2018-11-04	2019-02-23	112	4.57	2019-05-09	186	17.94	"6-5
PVGSJ18G0002637	PVGSJ17F010M028	PVGSJ17F010R840	G00	PVGSJ18G0011040	PBP	GZD	T1	Female	7.79	2018-11-04	2019-02-23	112	7.79	2019-05-08	185	16.48	"7_1
PVGSJ18G0002639	PVGSJ17F010M028	PVGSJ17F010R840	G00	PVGSJ18G0011040	PBP	GZD	T1	Male	7.79	2018-11-04	2019-02-23	112	7.79	2019-05-08	185	13.88	"7_3
PVGSJ18G0002973	PVGSJ17F010M028	PVGSJ17F010R840	G00	PVGSJ18G0011040	PBP	GZD	NA	NA	7.79	2018-11-04	2019-02-23	112	7.79	NA	NA	NA	"7_8
PVGSJ18G0002638	PVGSJ17F010M028	PVGSJ17F010R840	G00	PVGSJ18G0011040	PBP	GZD	T1	Female	7.79	2018-11-04	2019-02-23	112	7.79	2019-05-08	185	14.42	"7-2
PVGSJ18G0002640	PVGSJ17F010M028	PVGSJ17F010R840	G00	PVGSJ18G0011040	PBP	GZD	T2	Male	7.79	2018-11-04	2019-02-23	112	7.79	2019-05-09	186	17.79	"7-4
PVGSJ18G0002641	PVGSJ17F010M028	PVGSJ17F010R840	G00	PVGSJ18G0011040	PBP	GZD	T2	Male	7.79	2018-11-04	2019-02-23	112	7.79	2019-05-09	186	16.8	"7-5
PVGSJ18G0002642	PVGSJ17F010M029	PVGSJ17F010R735	G00	PVGSJ18G0011041	PBP	GZD	T1	Male	6.66	2018-11-04	2019-02-23	112	6.66	2019-05-08	185	12.12	"8_1
PVGSJ18G0002643	PVGSJ17F010M029	PVGSJ17F010R735	G00	PVGSJ18G0011041	PBP	GZD	T1	Female	6.66	2018-11-04	2019-02-23	112	6.66	2019-05-08	185	16.35	"8_2
PVGSJ18G0002974	PVGSJ17F010M029	PVGSJ17F010R735	G00	PVGSJ18G0011041	PBP	GZD	NA	NA	6.66	2018-11-04	2019-02-23	112	6.66	NA	NA	NA	"8_8
PVGSJ18G0002644	PVGSJ17F010M029	PVGSJ17F010R735	G00	PVGSJ18G0011041	PBP	GZD	T1	Female	6.66	2018-11-04	2019-02-23	112	6.66	2019-05-08	185	19.64	"8-3
PVGSJ18G0002645	PVGSJ17F010M029	PVGSJ17F010R735	G00	PVGSJ18G0011041	PBP	GZD	T2	Female	6.66	2018-11-04	2019-02-23	112	6.66	2019-05-09	186	16.25	"8-4
PVGSJ18G0002646	PVGSJ17F010M029	PVGSJ17F010R735	G00	PVGSJ18G0011041	PBP	GZD	T2	Male	6.66	2018-11-04	2019-02-23	112	6.66	2019-05-09	186	13.88	"8-5
PVGSJ18G0002647	PVGSJ17F010M030	PVGSJ17F010R899	G00	PVGSJ18G0011043	PBP	GZD	T1	Female	6.79	2018-11-04	2019-02-23	112	6.79	2019-05-08	185	18.69	"10_1
PVGSJ18G0002648	PVGSJ17F010M030	PVGSJ17F010R899	G00	PVGSJ18G0011043	PBP	GZD	T1	Male	6.79	2018-11-04	2019-02-23	112	6.79	2019-05-08	185	18.85	"10_2
PVGSJ18G0002975	PVGSJ17F010M030	PVGSJ17F010R899	G00	PVGSJ18G0011043	PBP	GZD	NA	NA	6.79	2018-11-04	2019-02-23	112	6.79	NA	NA	NA	"10_8
PVGSJ18G0002649	PVGSJ17F010M030	PVGSJ17F010R899	G00	PVGSJ18G0011043	PBP	GZD	T1	Female	6.79	2018-11-04	2019-02-23	112	6.79	2019-05-08	185	20.27	"10-3
PVGSJ18G0002650	PVGSJ17F010M030	PVGSJ17F010R899	G00	PVGSJ18G0011043	PBP	GZD	T2	Female	6.79	2018-11-04	2019-02-23	112	6.79	2019-05-09	186	15.34	"10-4
PVGSJ18G0002651	PVGSJ17F010M030	PVGSJ17F010R899	G00	PVGSJ18G0011043	PBP	GZD	T2	Male	6.79	2018-11-04	2019-02-23	112	6.79	2019-05-10	187	15.02	"10-5
PVGSJ18G0002977	PVGSJ17F010M032	PVGSJ17F010R391	G00	PVGSJ18G0011047	PBP	GZD	NA	NA	6.53	2018-11-04	2019-02-23	112	6.53	NA	NA	NA	"14_8
PVGSJ18G0002658	PVGSJ17F010M032	PVGSJ17F010R391	G00	PVGSJ18G0011047	PBP	GZD	T1	Female	6.53	2018-11-04	2019-02-23	112	6.53	2019-05-08	185	15.15	"14-2
PVGSJ18G0002659	PVGSJ17F010M032	PVGSJ17F010R391	G00	PVGSJ18G0011047	PBP	GZD	T1	Female	6.53	2018-11-04	2019-02-23	112	6.53	2019-05-08	185	27.85	"14-3
PVGSJ18G0002660	PVGSJ17F010M032	PVGSJ17F010R391	G00	PVGSJ18G0011047	PBP	GZD	T2	Female	6.53	2018-11-04	2019-02-23	112	6.53	2019-05-09	186	17.78	"14-4
PVGSJ18G0002661	PVGSJ17F010M032	PVGSJ17F010R391	G00	PVGSJ18G0011047	PBP	GZD	T2	Male	6.53	2018-11-04	2019-02-23	112	6.53	2019-05-10	187	12.25	"14-5
PVGSJ18G0002667	PVGSJ17F020M034	PVGSJ17F020R267	G00	PVGSJ18G0011050	SBS	GZD	T1	Male	11.01	2018-11-04	2019-02-21	110	11.01	2019-05-08	185	33.93	"37_1
PVGSJ18G0002669	PVGSJ17F020M034	PVGSJ17F020R267	G00	PVGSJ18G0011050	SBS	GZD	T1	Female	11.01	2018-11-04	2019-02-21	110	11.01	2019-05-08	185	27.45	"37_3
PVGSJ18G0002983	PVGSJ17F020M034	PVGSJ17F020R267	G00	PVGSJ18G0011050	SBS	GZD	NA	NA	11.01	2018-11-04	2019-02-21	110	11.01	NA	NA	NA	"37_8
PVGSJ18G0002668	PVGSJ17F020M034	PVGSJ17F020R267	G00	PVGSJ18G0011050	SBS	GZD	T1	Male	11.01	2018-11-04	2019-02-21	110	11.01	2019-05-08	185	25.53	"37-2
PVGSJ18G0002670	PVGSJ17F020M034	PVGSJ17F020R267	G00	PVGSJ18G0011050	SBS	GZD	T2	Female	11.01	2018-11-04	2019-02-21	110	11.01	2019-05-09	186	44.03	"37-4
PVGSJ18G0002671	PVGSJ17F020M034	PVGSJ17F020R267	G00	PVGSJ18G0011050	SBS	GZD	T2	Female	11.01	2018-11-04	2019-02-21	110	11.01	2019-05-09	186	37.77	"37-5
PVGSJ18G0002672	PVGSJ17F030M035	PVGSJ17F030R328	G00	PVGSJ18G0011052	EBE	GZD	T1	Female	6.7	2018-11-05	2019-02-23	111	6.7	2019-05-08	184	21.85	"19_2
PVGSJ18G0002674	PVGSJ17F030M035	PVGSJ17F030R328	G00	PVGSJ18G0011052	EBE	GZD	T1	Male	6.7	2018-11-05	2019-02-23	111	6.7	2019-05-08	184	13.7	"19_4
PVGSJ18G0002980	PVGSJ17F030M035	PVGSJ17F030R328	G00	PVGSJ18G0011052	EBE	GZD	NA	NA	6.7	2018-11-05	2019-02-23	111	6.7	NA	NA	NA	"19_8
PVGSJ18G0002673	PVGSJ17F030M035	PVGSJ17F030R328	G00	PVGSJ18G0011052	EBE	GZD	T1	Female	6.7	2018-11-05	2019-02-23	111	6.7	2019-05-08	184	20.88	"19-3
PVGSJ18G0002675	PVGSJ17F030M035	PVGSJ17F030R328	G00	PVGSJ18G0011052	EBE	GZD	T2	Female	6.7	2018-11-05	2019-02-23	111	6.7	2019-05-09	185	19.58	"19-5
PVGSJ18G0002676	PVGSJ17F030M035	PVGSJ17F030R328	G00	PVGSJ18G0011052	EBE	GZD	T2	Male	6.7	2018-11-05	2019-02-23	111	6.7	2019-05-09	185	13.7	"19-6
PVGSJ18G0002678	PVGSJ17F010M036	PVGSJ17F020R949	G00	PVGSJ18G0011057	PBS	GZD	T1	Male	6.99	2018-11-05	2019-02-23	111	6.99	2019-05-08	184	24.08	"24_2
PVGSJ18G0002679	PVGSJ17F010M036	PVGSJ17F020R949	G00	PVGSJ18G0011057	PBS	GZD	T1	Female	6.99	2018-11-05	2019-02-23	111	6.99	2019-05-08	184	18.2	"24_3
PVGSJ18G0002680	PVGSJ17F010M036	PVGSJ17F020R949	G00	PVGSJ18G0011057	PBS	GZD	T2	Female	6.99	2018-11-05	2019-02-23	111	6.99	2019-05-09	185	24.4	"24-4
PVGSJ18G0002681	PVGSJ17F010M036	PVGSJ17F020R949	G00	PVGSJ18G0011057	PBS	GZD	T2	Male	6.99	2018-11-05	2019-02-23	111	6.99	2019-05-09	185	23.05	"24-5
PVGSJ18G0002682	PVGSJ17F010M037	PVGSJ17F020R487	G00	PVGSJ18G0011058	PBS	GZD	T1	Female	7.15	2018-11-05	2019-02-22	110	7.15	2019-05-08	184	14.3	"25_1
PVGSJ18G0002684	PVGSJ17F010M037	PVGSJ17F020R487	G00	PVGSJ18G0011058	PBS	GZD	T1	Male	7.15	2018-11-05	2019-02-22	110	7.15	2019-05-08	184	22.77	"25_3
PVGSJ18G0002683	PVGSJ17F010M037	PVGSJ17F020R487	G00	PVGSJ18G0011058	PBS	GZD	T1	Female	7.15	2018-11-05	2019-02-22	110	7.15	2019-05-08	184	14.29	"25-2
PVGSJ18G0002685	PVGSJ17F010M037	PVGSJ17F020R487	G00	PVGSJ18G0011058	PBS	GZD	T2	Male	7.15	2018-11-05	2019-02-22	110	7.15	2019-05-09	185	14.92	"25-4
PVGSJ18G0002686	PVGSJ17F010M037	PVGSJ17F020R487	G00	PVGSJ18G0011058	PBS	GZD	T2	Male	7.15	2018-11-05	2019-02-22	110	7.15	2019-05-09	185	17.66	"25-5
PVGSJ18G0002687	PVGSJ17F010M038	PVGSJ17F020R244	G00	PVGSJ18G0011059	PBS	GZD	T1	Female	7.6	2018-11-05	2019-02-22	110	7.6	2019-05-08	184	17.78	"26_1
PVGSJ18G0002688	PVGSJ17F010M038	PVGSJ17F020R244	G00	PVGSJ18G0011059	PBS	GZD	T1	Male	7.6	2018-11-05	2019-02-22	110	7.6	2019-05-08	184	14.5	"26_2
PVGSJ18G0002689	PVGSJ17F010M038	PVGSJ17F020R244	G00	PVGSJ18G0011059	PBS	GZD	T1	Male	7.6	2018-11-05	2019-02-22	110	7.6	2019-05-08	184	13.42	"26-3
PVGSJ18G0002690	PVGSJ17F010M038	PVGSJ17F020R244	G00	PVGSJ18G0011059	PBS	GZD	T2	Female	7.6	2018-11-05	2019-02-22	110	7.6	2019-05-09	185	25.64	"26-4
PVGSJ18G0002691	PVGSJ17F010M038	PVGSJ17F020R244	G00	PVGSJ18G0011059	PBS	GZD	T2	Female	7.6	2018-11-05	2019-02-22	110	7.6	2019-05-09	185	17.6	"26-5
PVGSJ18G0002692	PVGSJ17F020M039	PVGSJ17F010R566	G00	PVGSJ18G0011061	SBP	GZD	T1	Female	7.16	2018-11-05	2019-02-23	111	7.16	2019-05-08	184	22.26	"21_2
PVGSJ18G0002694	PVGSJ17F020M039	PVGSJ17F010R566	G00	PVGSJ18G0011061	SBP	GZD	T1	Male	7.16	2018-11-05	2019-02-23	111	7.16	2019-05-08	184	21.71	"21_4
PVGSJ18G0002693	PVGSJ17F020M039	PVGSJ17F010R566	G00	PVGSJ18G0011061	SBP	GZD	T1	Female	7.16	2018-11-05	2019-02-23	111	7.16	2019-05-08	184	20.32	"21-3
PVGSJ18G0002695	PVGSJ17F020M039	PVGSJ17F010R566	G00	PVGSJ18G0011061	SBP	GZD	T2	Male	7.16	2018-11-05	2019-02-23	111	7.16	2019-05-09	185	12.95	"21-5
PVGSJ18G0002696	PVGSJ17F020M039	PVGSJ17F010R566	G00	PVGSJ18G0011061	SBP	GZD	T2	Female	7.16	2018-11-05	2019-02-23	111	7.16	2019-05-09	185	27.23	"21-6
PVGSJ18G0002697	PVGSJ17F020M040	PVGSJ17F010R804	G00	PVGSJ18G0011063	SBP	GZD	T1	Female	8.08	2018-11-05	2019-02-22	110	8.08	2019-05-08	184	20.94	"30_1
PVGSJ18G0002699	PVGSJ17F020M040	PVGSJ17F010R804	G00	PVGSJ18G0011063	SBP	GZD	T1	Male	8.08	2018-11-05	2019-02-22	110	8.08	2019-05-08	184	17.36	"30_3
PVGSJ18G0002698	PVGSJ17F020M040	PVGSJ17F010R804	G00	PVGSJ18G0011063	SBP	GZD	T1	Female	8.08	2018-11-05	2019-02-22		8.08	2019-05-08	184	29.21	"30-2
PVGSJ18G0002700	PVGSJ17F020M040	PVGSJ17F010R804	G00	PVGSJ18G0011063	SBP	GZD	T2	Female	8.08	2018-11-05	2019-02-22		8.08	2019-05-09	185	18.27	"30-4
PVGSJ18G0002701	PVGSJ17F020M040	PVGSJ17F010R804	G00	PVGSJ18G0011063	SBP	GZD	T2	Male	8.08	2018-11-05	2019-02-22		8.08	2019-05-09	185	18.5	"30-5
PVGSJ18G0002702	PVGSJ17F020M041	PVGSJ17F010R716	G00	PVGSJ18G0011064	SBP	GZD	T1	Male	7.99	2018-11-05	2019-02-21		7.99	2019-05-08	184	23.1	"40_1
PVGSJ18G0002704	PVGSJ17F020M041	PVGSJ17F010R716	G00	PVGSJ18G0011064	SBP	GZD	T1	Female	7.99	2018-11-05	2019-02-21		7.99	2019-05-09	185	22.85	"40_3
PVGSJ18G0002703	PVGSJ17F020M041	PVGSJ17F010R716	G00	PVGSJ18G0011064	SBP	GZD	T1	Male	7.99	2018-11-05	2019-02-21		7.99	2019-05-08	184	21.04	"40-2
PVGSJ18G0002705	PVGSJ17F020M041	PVGSJ17F010R716	G00	PVGSJ18G0011064	SBP	GZD	T2	Female	7.99	2018-11-05	2019-02-21		7.99	2019-05-09	185	25.14	"40-4
PVGSJ18G0002706	PVGSJ17F020M041	PVGSJ17F010R716	G00	PVGSJ18G0011064	SBP	GZD	T2	Female	7.99	2018-11-05	2019-02-21		7.99	2019-05-09	185	21.31	"40-5
PVGSJ18G0002707	PVGSJ17F020M042	PVGSJ17F010R841	G00	PVGSJ18G0011065	SBP	GZD	T1	Male	7	2018-11-05	2019-02-22		7	2019-05-08	184	11.56	"32_2
PVGSJ18G0002708	PVGSJ17F020M042	PVGSJ17F010R841	G00	PVGSJ18G0011065	SBP	GZD	T1	Female	7	2018-11-05	2019-02-22		7	2019-05-08	184	23.42	"32_3
PVGSJ18G0002709	PVGSJ17F020M042	PVGSJ17F010R841	G00	PVGSJ18G0011065	SBP	GZD	T1	Female	7	2018-11-05	2019-02-22		7	2019-05-08	184	20.85	"32-4
PVGSJ18G0002710	PVGSJ17F020M042	PVGSJ17F010R841	G00	PVGSJ18G0011065	SBP	GZD	T2	Male	7	2018-11-05	2019-02-22		7	2019-05-09	185	16.21	"32-5
PVGSJ18G0002711	PVGSJ17F020M042	PVGSJ17F010R841	G00	PVGSJ18G0011065	SBP	GZD	T2	Male	7	2018-11-05	2019-02-22		7	2019-05-09	185	19.02	"32-6
PVGSJ18G0002712	PVGSJ17F030M043	PVGSJ17F030R918	G00	PVGSJ18G0011066	EBE	GZD	T1	Male	6.93	2018-11-06	2019-02-23		6.93	2019-05-08	183	17.9	"16_1
PVGSJ18G0002714	PVGSJ17F030M043	PVGSJ17F030R918	G00	PVGSJ18G0011066	EBE	GZD	T1	Female	6.93	2018-11-06	2019-02-23		6.93	2019-05-08	183	21.83	"16_3
PVGSJ18G0002978	PVGSJ17F030M043	PVGSJ17F030R918	G00	PVGSJ18G0011066	EBE	GZD	NA	NA	6.93	2018-11-06	2019-02-23		6.93	NA	NA	NA	"16_8
PVGSJ18G0002713	PVGSJ17F030M043	PVGSJ17F030R918	G00	PVGSJ18G0011066	EBE	GZD	T1	Male	6.93	2018-11-06	2019-02-23		6.93	2019-05-08	183	14.58	"16-2
PVGSJ18G0002715	PVGSJ17F030M043	PVGSJ17F030R918	G00	PVGSJ18G0011066	EBE	GZD	T2	Male	6.93	2018-11-06	2019-02-23		6.93	2019-05-09	184	23.02	"16-4
PVGSJ18G0002716	PVGSJ17F030M043	PVGSJ17F030R918	G00	PVGSJ18G0011066	EBE	GZD	T2	Female	6.93	2018-11-06	2019-02-23		6.93	2019-05-09	184	19.13	"16-5
PVGSJ18G0002722	PVGSJ17F010M045	PVGSJ17F010R451	G00	PVGSJ18G0011069	PBP	GZD	T1	Female	6.99	2018-11-06	2019-02-21		6.99	2019-05-08	183	18.01	"42_1
PVGSJ18G0002724	PVGSJ17F010M045	PVGSJ17F010R451	G00	PVGSJ18G0011069	PBP	GZD	T1	Male	6.99	2018-11-06	2019-02-21		6.99	2019-05-08	183	16.12	"42_3
PVGSJ18G0002723	PVGSJ17F010M045	PVGSJ17F010R451	G00	PVGSJ18G0011069	PBP	GZD	T1	Female	6.99	2018-11-06	2019-02-21		6.99	2019-05-08	183	11.54	"42-2
PVGSJ18G0002725	PVGSJ17F010M045	PVGSJ17F010R451	G00	PVGSJ18G0011069	PBP	GZD	T2	Female	6.99	2018-11-06	2019-02-21		6.99	2019-05-09	184	13.92	"42-4
PVGSJ18G0002726	PVGSJ17F010M045	PVGSJ17F010R451	G00	PVGSJ18G0011069	PBP	GZD	T1	Male	6.99	2018-11-06	2019-02-21		6.99	2019-05-09	184	18.97	"42-5
PVGSJ18G0002727	PVGSJ17F010M046	PVGSJ17F020R763	G00	PVGSJ18G0011070	PBS	GZD	T1	Male	5.47	2018-11-06	2019-02-22		5.47	2019-05-08	183	19.81	"27_3
PVGSJ18G0002728	PVGSJ17F010M046	PVGSJ17F020R763	G00	PVGSJ18G0011070	PBS	GZD	T1	Female	5.47	2018-11-06	2019-02-22		5.47	2019-05-08	183	13.51	"27_4
PVGSJ18G0002729	PVGSJ17F010M046	PVGSJ17F020R763	G00	PVGSJ18G0011070	PBS	GZD	T1	Female	5.47	2018-11-06	2019-02-22		5.47	2019-05-08	183	22.84	"27-5
PVGSJ18G0002730	PVGSJ17F010M046	PVGSJ17F020R763	G00	PVGSJ18G0011070	PBS	GZD	T2	Female	5.47	2018-11-06	2019-02-22		5.47	2019-05-09	184	21.76	"27-6
PVGSJ18G0002731	PVGSJ17F010M046	PVGSJ17F020R763	G00	PVGSJ18G0011070	PBS	GZD	T2	Male	5.47	2018-11-06	2019-02-22		5.47	2019-05-09	184	19.71	"27-7
PVGSJ18G0002732	PVGSJ17F010M047	PVGSJ17F020R195	G00	PVGSJ18G0011071	PBS	GZD	T1	Female	7.63	2018-11-06	2019-02-23		7.63	2019-05-08	183	27.41	"15_1
PVGSJ18G0002733	PVGSJ17F010M047	PVGSJ17F020R195	G00	PVGSJ18G0011071	PBS	GZD	T1	Male	7.63	2018-11-06	2019-02-23		7.63	2019-05-08	183	22.8	"15_2
PVGSJ18G0002734	PVGSJ17F010M047	PVGSJ17F020R195	G00	PVGSJ18G0011071	PBS	GZD	T1	Female	7.63	2018-11-06	2019-02-23		7.63	2019-05-08	183	29.18	"15-3
PVGSJ18G0002735	PVGSJ17F010M047	PVGSJ17F020R195	G00	PVGSJ18G0011071	PBS	GZD	T2	Male	7.63	2018-11-06	2019-02-23		7.63	2019-05-09	184	23.13	"15-4
PVGSJ18G0002736	PVGSJ17F010M047	PVGSJ17F020R195	G00	PVGSJ18G0011071	PBS	GZD	T2	Female	7.63	2018-11-06	2019-02-23		7.63	2019-05-09	184	26.9	"15-5
PVGSJ18G0002737	PVGSJ17F020M048	PVGSJ17F010R322	G00	PVGSJ18G0011073	SBP	GZD	T1	Male	7.78	2018-11-06	2019-02-23		7.78	2019-05-08	183	23.15	"13_1
PVGSJ18G0002738	PVGSJ17F020M048	PVGSJ17F010R322	G00	PVGSJ18G0011073	SBP	GZD	T1	Female	7.78	2018-11-06	2019-02-23		7.78	2019-05-08	183	22.93	"13_2
PVGSJ18G0002739	PVGSJ17F020M048	PVGSJ17F010R322	G00	PVGSJ18G0011073	SBP	GZD	T1	Female	7.78	2018-11-06	2019-02-23		7.78	2019-05-08	183	15.81	"13-3
PVGSJ18G0002740	PVGSJ17F020M048	PVGSJ17F010R322	G00	PVGSJ18G0011073	SBP	GZD	T2	Female	7.78	2018-11-06	2019-02-23		7.78	2019-05-09	184	21.31	"13-4
PVGSJ18G0002741	PVGSJ17F020M048	PVGSJ17F010R322	G00	PVGSJ18G0011073	SBP	GZD	T1	Male	7.78	2018-11-06	2019-02-23		7.78	2019-05-08	183	24.12	"13-5
PVGSJ18G0002757	PVGSJ17F020M052	PVGSJ17F010R866	G00	PVGSJ18G0011077	SBP	GZD	T1	Male	7.33	2018-11-06	2019-02-24		7.33	2019-05-08	183	19.8	"68_1
PVGSJ18G0002758	PVGSJ17F020M052	PVGSJ17F010R866	G00	PVGSJ18G0011077	SBP	GZD	T1	Male	7.33	2018-11-06	2019-02-24		7.33	2019-05-08	183	13.57	"68-2
PVGSJ18G0002759	PVGSJ17F020M052	PVGSJ17F010R866	G00	PVGSJ18G0011077	SBP	GZD	T1	Female	7.33	2018-11-06	2019-02-24		7.33	2019-05-09	184	14.89	"68-3
PVGSJ18G0002760	PVGSJ17F020M052	PVGSJ17F010R866	G00	PVGSJ18G0011077	SBP	GZD	T2	Female	7.33	2018-11-06	2019-02-24		7.33	2019-05-09	184	19.73	"68-4
PVGSJ18G0002761	PVGSJ17F020M052	PVGSJ17F010R866	G00	PVGSJ18G0011077	SBP	GZD	T2	Male	7.33	2018-11-06	2019-02-24		7.33	2019-05-09	184	13.58	"68-5
PVGSJ18G0002772	PVGSJ17F030M055	PVGSJ17F030R967	G00	PVGSJ18G0011081	EBE	GZD	T1	Male	7.31	2018-11-07	2019-02-23		7.31	2019-05-08	182	16.05	"59_1
PVGSJ18G0002773	PVGSJ17F030M055	PVGSJ17F030R967	G00	PVGSJ18G0011081	EBE	GZD	T1	Female	7.31	2018-11-07	2019-02-23		7.31	2019-05-08	182	24.7	"59_2
PVGSJ18G0002990	PVGSJ17F030M055	PVGSJ17F030R967	G00	PVGSJ18G0011081	EBE	GZD	NA	NA	7.31	2018-11-07	2019-02-23		7.31	NA	NA	NA	"59_8
PVGSJ18G0002774	PVGSJ17F030M055	PVGSJ17F030R967	G00	PVGSJ18G0011081	EBE	GZD	T1	Female	7.31	2018-11-07	2019-02-23		7.31	2019-05-08	182	24.65	"59-3
PVGSJ18G0002775	PVGSJ17F030M055	PVGSJ17F030R967	G00	PVGSJ18G0011081	EBE	GZD	T2	Male	7.31	2018-11-07	2019-02-23		7.31	2019-05-09	183	19	"59-4
PVGSJ18G0002776	PVGSJ17F030M055	PVGSJ17F030R967	G00	PVGSJ18G0011081	EBE	GZD	T2	Female	7.31	2018-11-07	2019-02-23		7.31	2019-05-09	183	20.24	"59-5
PVGSJ18G0002782	PVGSJ17F020M057	PVGSJ17F020R364	G00	PVGSJ18G0011088	SBS	GZD	T1	Male	10.23	2018-11-07	2019-02-24		10.23	2019-05-08	182	29	"64_1
PVGSJ18G0002993	PVGSJ17F020M057	PVGSJ17F020R364	G00	PVGSJ18G0011088	SBS	GZD	NA	NA	10.23	2018-11-07	2019-02-24		10.23	NA	NA	NA	"64_8
PVGSJ18G0002783	PVGSJ17F020M057	PVGSJ17F020R364	G00	PVGSJ18G0011088	SBS	GZD	T1	Male	10.23	2018-11-07	2019-02-24		10.23	2019-05-08	182	23.71	"64-2
PVGSJ18G0002785	PVGSJ17F020M057	PVGSJ17F020R364	G00	PVGSJ18G0011088	SBS	GZD	T2	Male	10.23	2018-11-07	2019-02-24		10.23	2019-05-09	183	22.21	"64-4
PVGSJ18G0002786	PVGSJ17F020M057	PVGSJ17F020R364	G00	PVGSJ18G0011088	SBS	GZD	T2	Female	10.23	2018-11-07	2019-02-24		10.23	2019-05-09	183	26.41	"64-5
PVGSJ18G0002787	PVGSJ17F020M058	PVGSJ17F020R835	G00	PVGSJ18G0011090	SBS	GZD	T1	Male	10.02	2018-11-07	2019-02-22		10.02	2019-05-08	182	27.67	"52_1
PVGSJ18G0002788	PVGSJ17F020M058	PVGSJ17F020R835	G00	PVGSJ18G0011090	SBS	GZD	T1	Female	10.02	2018-11-07	2019-02-22		10.02	2019-05-09	183	34.86	"52_2
PVGSJ18G0002988	PVGSJ17F020M058	PVGSJ17F020R835	G00	PVGSJ18G0011090	SBS	GZD	NA	NA	10.02	2018-11-07	2019-02-22		10.02	NA	NA	NA	"52_8
PVGSJ18G0002789	PVGSJ17F020M058	PVGSJ17F020R835	G00	PVGSJ18G0011090	SBS	GZD	T1	Female	10.02	2018-11-07	2019-02-22		10.02	2019-05-09	183	34.16	"52-3
PVGSJ18G0002790	PVGSJ17F020M058	PVGSJ17F020R835	G00	PVGSJ18G0011090	SBS	GZD	T2	Female	10.02	2018-11-07	2019-02-22		10.02	2019-05-09	183	19.11	"52-4
PVGSJ18G0002791	PVGSJ17F020M058	PVGSJ17F020R835	G00	PVGSJ18G0011090	SBS	GZD	T2	Male	10.02	2018-11-07	2019-02-22		10.02	2019-05-10	184	26.53	"52-5
PVGSJ18G0002804	PVGSJ17F010M061	PVGSJ17F010R494	G00	PVGSJ18G0011097	PBP	GZD	T1	Female	9.07	2018-11-08	2019-02-23		9.07	2019-05-08	181	19.38	"57_3
PVGSJ18G0002803	PVGSJ17F010M061	PVGSJ17F010R494	G00	PVGSJ18G0011097	PBP	GZD	T1	Male	9.07	2018-11-08	2019-02-23		9.07	2019-05-08	181	17.57	"57-2
PVGSJ18G0002805	PVGSJ17F010M061	PVGSJ17F010R494	G00	PVGSJ18G0011097	PBP	GZD	T2	Female	9.07	2018-11-08	2019-02-23		9.07	2019-05-09	182	19.95	"57-4
PVGSJ18G0002806	PVGSJ17F010M061	PVGSJ17F010R494	G00	PVGSJ18G0011097	PBP	GZD	T2	Male	9.07	2018-11-08	2019-02-23		9.07	2019-05-09	182	17.74	"57-5
PVGSJ18G0002817	PVGSJ17F020M064	PVGSJ17F020R127	G00	PVGSJ18G0011101	SBS	GZD	T1	Male	8.97	2018-11-08	2019-02-24		8.97	2019-05-08	181	21.69	"62_1
PVGSJ18G0002818	PVGSJ17F020M064	PVGSJ17F020R127	G00	PVGSJ18G0011101	SBS	GZD	T1	Female	8.97	2018-11-08	2019-02-24		8.97	2019-05-08	181	17.89	"62_2
PVGSJ18G0002992	PVGSJ17F020M064	PVGSJ17F020R127	G00	PVGSJ18G0011101	SBS	GZD	NA	NA	8.97	2018-11-08	2019-02-24		8.97	NA	NA	NA	"62_8
PVGSJ18G0002819	PVGSJ17F020M064	PVGSJ17F020R127	G00	PVGSJ18G0011101	SBS	GZD	T1	Male	8.97	2018-11-08	2019-02-24		8.97	2019-05-08	181	26.74	"62-3
PVGSJ18G0002820	PVGSJ17F020M064	PVGSJ17F020R127	G00	PVGSJ18G0011101	SBS	GZD	T2	Male	8.97	2018-11-08	2019-02-24		8.97	2019-05-10	183	13.65	"62-4
PVGSJ18G0002821	PVGSJ17F020M064	PVGSJ17F020R127	G00	PVGSJ18G0011101	SBS	GZD	T2	Female	8.97	2018-11-08	2019-02-24		8.97	2019-05-10	183	22.55	"62-5
PVGSJ18G0002997	PVGSJ17F030M069	PVGSJ17F030R901	G00	PVGSJ18G0011110	EBE	GZD	NA	NA	7.84	2018-11-09	2019-02-24		7.84	NA	NA	NA	"72_8
PVGSJ18G0002843	PVGSJ17F030M069	PVGSJ17F030R901	G00	PVGSJ18G0011110	EBE	GZD	T1	Female	7.84	2018-11-09	2019-02-24		7.84	2019-05-08	180	18.49	"72-2
PVGSJ18G0002844	PVGSJ17F030M069	PVGSJ17F030R901	G00	PVGSJ18G0011110	EBE	GZD	T1	Male	7.84	2018-11-09	2019-02-24		7.84	2019-05-08	180	11.76	"72-3
PVGSJ18G0002845	PVGSJ17F030M069	PVGSJ17F030R901	G00	PVGSJ18G0011110	EBE	GZD	T2	Female	7.84	2018-11-09	2019-02-24		7.84	2019-05-09	181	20.72	"72-4
PVGSJ18G0002846	PVGSJ17F030M069	PVGSJ17F030R901	G00	PVGSJ18G0011110	EBE	GZD	T2	Male	7.84	2018-11-09	2019-02-24		7.84	2019-05-09	181	13.96	"72-5
PVGSJ18G0002847	PVGSJ17F030M070	PVGSJ17F030S823	G00	PVGSJ18G0011112	EBE	GZD	T1	Female	6.26	2018-11-09	2019-02-24		6.26	2019-05-08	180	25.47	"70_1
PVGSJ18G0002848	PVGSJ17F030M070	PVGSJ17F030S823	G00	PVGSJ18G0011112	EBE	GZD	T1	Male	6.26	2018-11-09	2019-02-24		6.26	2019-05-08	180	17.18	"70_2
PVGSJ18G0002996	PVGSJ17F030M070	PVGSJ17F030S823	G00	PVGSJ18G0011112	EBE	GZD	NA	NA	6.26	2018-11-09	2019-02-24		6.26	NA	NA	NA	"70_8
PVGSJ18G0002849	PVGSJ17F030M070	PVGSJ17F030S823	G00	PVGSJ18G0011112	EBE	GZD	T1	Female	6.26	2018-11-09	2019-02-24		6.26	2019-05-08	180	21.34	"70-3
PVGSJ18G0002850	PVGSJ17F030M070	PVGSJ17F030S823	G00	PVGSJ18G0011112	EBE	GZD	T2	Female	6.26	2018-11-09	2019-02-24		6.26	2019-05-09	181	20.57	"70-4
PVGSJ18G0002851	PVGSJ17F030M070	PVGSJ17F030S823	G00	PVGSJ18G0011112	EBE	GZD	T2	Male	6.26	2018-11-09	2019-02-24		6.26	2019-05-10	182	21.83	"70-5
PVGSJ18G0002852	PVGSJ17F010M071	PVGSJ17F010R451	G00	PVGSJ18G0011113	PBP	GZD	T1	Female	7.38	2018-11-09	2019-02-22		7.38	2019-05-08	180	16.95	"51_1
PVGSJ18G0002854	PVGSJ17F010M071	PVGSJ17F010R451	G00	PVGSJ18G0011113	PBP	GZD	T1	Male	7.38	2018-11-09	2019-02-22		7.38	2019-05-09	181	18.51	"51_3
PVGSJ18G0002853	PVGSJ17F010M071	PVGSJ17F010R451	G00	PVGSJ18G0011113	PBP	GZD	T1	Female	7.38	2018-11-09	2019-02-22		7.38	2019-05-08	180	14.59	"51-2
PVGSJ18G0002855	PVGSJ17F010M071	PVGSJ17F010R451	G00	PVGSJ18G0011113	PBP	GZD	T2	Female	7.38	2018-11-09	2019-02-22		7.38	2019-05-09	181	13.76	"51-4
PVGSJ18G0002856	PVGSJ17F010M071	PVGSJ17F010R451	G00	PVGSJ18G0011113	PBP	GZD	T2	Male	7.38	2018-11-09	2019-02-22		7.38	2019-05-10	182	17.75	"51-5
PVGSJ18G0002877	PVGSJ17F020M076	PVGSJ17F020R763	G00	PVGSJ18G0011123	SBS	GZD	T1	Female	9.05	2018-11-09	2019-02-21		9.05	2019-05-08	180	32.72	"75_1
PVGSJ18G0002879	PVGSJ17F020M076	PVGSJ17F020R763	G00	PVGSJ18G0011123	SBS	GZD	T1	Male	9.05	2018-11-09	2019-02-21		9.05	2019-05-09	181	28.8	"75_3
PVGSJ18G0002878	PVGSJ17F020M076	PVGSJ17F020R763	G00	PVGSJ18G0011123	SBS	GZD	T1	Female	9.05	2018-11-09	2019-02-21		9.05	2019-05-09	181	26.45	"75-2
PVGSJ18G0002880	PVGSJ17F020M076	PVGSJ17F020R763	G00	PVGSJ18G0011123	SBS	GZD	T2	Male	9.05	2018-11-09	2019-02-21		9.05	2019-05-09	181	35.45	"75-4
PVGSJ18G0002881	PVGSJ17F020M076	PVGSJ17F020R763	G00	PVGSJ18G0011123	SBS	GZD	T2	Female	9.05	2018-11-09	2019-02-21		9.05	2019-05-10	182	41.6	"75-5
PVGSJ18G0002882	PVGSJ17F020M077	PVGSJ17F020S634	G00	PVGSJ18G0011124	SBS	GZD	T1	Male	11.68	2018-11-09	2019-02-24		11.68	2019-05-08	180	22.71	"66_1
PVGSJ18G0002883	PVGSJ17F020M077	PVGSJ17F020S634	G00	PVGSJ18G0011124	SBS	GZD	T1	Female	11.68	2018-11-09	2019-02-24		11.68	2019-05-08	180	32.39	"66_2
PVGSJ18G0002995	PVGSJ17F020M077	PVGSJ17F020S634	G00	PVGSJ18G0011124	SBS	GZD	NA	NA	11.68	2018-11-09	2019-02-24		11.68	NA	NA	NA	"66_8
PVGSJ18G0002884	PVGSJ17F020M077	PVGSJ17F020S634	G00	PVGSJ18G0011124	SBS	GZD	T1	Male	11.68	2018-11-09	2019-02-24		11.68	2019-05-08	180	26.73	"66-3
PVGSJ18G0002885	PVGSJ17F020M077	PVGSJ17F020S634	G00	PVGSJ18G0011124	SBS	GZD	T2	Female	11.68	2018-11-09	2019-02-24		11.68	2019-05-09	181	29.82	"66-4
PVGSJ18G0002886	PVGSJ17F020M077	PVGSJ17F020S634	G00	PVGSJ18G0011124	SBS	GZD	T2	Male	11.68	2018-11-09	2019-02-24		11.68	2019-05-09	181	20.52	"66-5
PVGSJ18G0002887	PVGSJ17F020M078	PVGSJ17F020S838	G00	PVGSJ18G0011125	SBS	GZD	T1	Male	8.38	2018-11-09	2019-02-24		8.38	2019-05-08	180	23.92	"61_1
PVGSJ18G0002889	PVGSJ17F020M078	PVGSJ17F020S838	G00	PVGSJ18G0011125	SBS	GZD	T1	Female	8.38	2018-11-09	2019-02-24		8.38	2019-05-09	181	18.26	"61_3
PVGSJ18G0002991	PVGSJ17F020M078	PVGSJ17F020S838	G00	PVGSJ18G0011125	SBS	GZD	NA	NA	8.38	2018-11-09	2019-02-24		8.38	NA	NA	NA	"61_8
PVGSJ18G0002888	PVGSJ17F020M078	PVGSJ17F020S838	G00	PVGSJ18G0011125	SBS	GZD	T1	Male	8.38	2018-11-09	2019-02-24		8.38	2019-05-08	180	20.85	"61-2
PVGSJ18G0002890	PVGSJ17F020M078	PVGSJ17F020S838	G00	PVGSJ18G0011125	SBS	GZD	T2	Female	8.38	2018-11-09	2019-02-24		8.38	2019-05-09	181	24.5	"61-4
PVGSJ18G0002891	PVGSJ17F020M078	PVGSJ17F020S838	G00	PVGSJ18G0011125	SBS	GZD	T2	Male	8.38	2018-11-09	2019-02-24		8.38	2019-05-10	182	26.46	"61-5
PVGSJ18G0002897	PVGSJ17F020M080	PVGSJ17F020R798	G00	PVGSJ18G0011129	SBS	GZD	T1	Female	8.38	2018-11-09	2019-02-21		8.38	2019-05-08	180	27.09	"82_1
PVGSJ18G0002899	PVGSJ17F020M080	PVGSJ17F020R798	G00	PVGSJ18G0011129	SBS	GZD	T1	Male	8.38	2018-11-09	2019-02-21		8.38	2019-05-08	180	25.55	"82_3
PVGSJ18G0002898	PVGSJ17F020M080	PVGSJ17F020R798	G00	PVGSJ18G0011129	SBS	GZD	T1	Female	8.38	2018-11-09	2019-02-21		8.38	2019-05-08	180	27.35	"82-2
PVGSJ18G0002900	PVGSJ17F020M080	PVGSJ17F020R798	G00	PVGSJ18G0011129	SBS	GZD	T2	Female	8.38	2018-11-09	2019-02-21		8.38	2019-05-09	181	16	"82-4
PVGSJ18G0002901	PVGSJ17F020M080	PVGSJ17F020R798	G00	PVGSJ18G0011129	SBS	GZD	T2	Male	8.38	2018-11-09	2019-02-21		8.38	2019-05-09	181	21.82	"82-5
PVGSJ18G0002917	PVGSJ17F020M084	PVGSJ17F020S584	G00	PVGSJ18G0011134	SBS	GZD	T1	Female	7.97	2018-11-09	2019-02-24		7.97	2019-05-08	180	34.31	"65_1
PVGSJ18G0002919	PVGSJ17F020M084	PVGSJ17F020S584	G00	PVGSJ18G0011134	SBS	GZD	T1	Male	7.97	2018-11-09	2019-02-24		7.97	2019-05-08	180	27.91	"65_3
PVGSJ18G0002994	PVGSJ17F020M084	PVGSJ17F020S584	G00	PVGSJ18G0011134	SBS	GZD	NA	NA	7.97	2018-11-09	2019-02-24		7.97	NA	NA	NA	"65_8
PVGSJ18G0002918	PVGSJ17F020M084	PVGSJ17F020S584	G00	PVGSJ18G0011134	SBS	GZD	T1	Female	7.97	2018-11-09	2019-02-24		7.97	2019-05-08	180	30.94	"65-2
PVGSJ18G0002920	PVGSJ17F020M084	PVGSJ17F020S584	G00	PVGSJ18G0011134	SBS	GZD	T2	Male	7.97	2018-11-09	2019-02-24		7.97	2019-05-09	181	29.99	"65-4
PVGSJ18G0002921	PVGSJ17F020M084	PVGSJ17F020S584	G00	PVGSJ18G0011134	SBS	GZD	T2	Female	7.97	2018-11-09	2019-02-24		7.97	2019-05-09	181	25.58	"65-5
PVGSJ18G0002922	PVGSJ17F030M085	PVGSJ17F030R529	G00	PVGSJ18G0011135	EBE	GZD	T1	Male	6.72	2018-11-10	2019-02-21		6.72	2019-05-08	179	19.94	"84_1
PVGSJ18G0002923	PVGSJ17F030M085	PVGSJ17F030R529	G00	PVGSJ18G0011135	EBE	GZD	T1	Female	6.72	2018-11-10	2019-02-21		6.72	2019-05-08	179	15.93	"84_2
PVGSJ18G0002924	PVGSJ17F030M085	PVGSJ17F030R529	G00	PVGSJ18G0011135	EBE	GZD	T1	Female	6.72	2018-11-10	2019-02-21		6.72	2019-05-08	179	17.42	"84-3
PVGSJ18G0002925	PVGSJ17F030M085	PVGSJ17F030R529	G00	PVGSJ18G0011135	EBE	GZD	T2	Female	6.72	2018-11-10	2019-02-21		6.72	2019-05-09	180	20.32	"84-4
PVGSJ18G0002926	PVGSJ17F030M085	PVGSJ17F030R529	G00	PVGSJ18G0011135	EBE	GZD	T2	Male	6.72	2018-11-10	2019-02-21		6.72	2019-05-09	180	15.58	"84-5
PVGSJ18G0002937	PVGSJ17F020M088	PVGSJ17F010R835	G00	PVGSJ18G0011148	SBP	GZD	T1	Female	7.93	2018-11-10	2019-02-21		7.93	2019-05-08	179	27.89	"85_1
PVGSJ18G0002938	PVGSJ17F020M088	PVGSJ17F010R835	G00	PVGSJ18G0011148	SBP	GZD	T1	Male	7.93	2018-11-10	2019-02-21		7.93	2019-05-08	179	25.3	"85_2
PVGSJ18G0002939	PVGSJ17F020M088	PVGSJ17F010R835	G00	PVGSJ18G0011148	SBP	GZD	T1	Female	7.93	2018-11-10	2019-02-21		7.93	2019-05-08	179	30.05	"85-3
PVGSJ18G0002940	PVGSJ17F020M088	PVGSJ17F010R835	G00	PVGSJ18G0011148	SBP	GZD	T2	Male	7.93	2018-11-10	2019-02-21		7.93	2019-05-09	180	26.1	"85-4
PVGSJ18G0002941	PVGSJ17F020M088	PVGSJ17F010R835	G00	PVGSJ18G0011148	SBP	GZD	T2	Female	7.93	2018-11-10	2019-02-21		7.93	2019-05-09	180	21.95	"85-5
PVGSJ18G0002999	PVGSJ17F030M089	PVGSJ17F030S677	G00	PVGSJ18G0011151	EBE	GZD	NA	NA	4.8	2018-11-11	2019-02-21		4.8	NA	NA	NA	"91_8
PVGSJ18G0002943	PVGSJ17F030M089	PVGSJ17F030S677	G00	PVGSJ18G0011151	EBE	GZD	T1	Male	4.8	2018-11-11	2019-02-21		4.8	2019-05-08	178	10.49	"91-2
PVGSJ18G0002944	PVGSJ17F030M089	PVGSJ17F030S677	G00	PVGSJ18G0011151	EBE	GZD	T1	Male	4.8	2018-11-11	2019-02-21		4.8	2019-05-08	178	4.8	"91-3
PVGSJ18G0002945	PVGSJ17F030M089	PVGSJ17F030S677	G00	PVGSJ18G0011151	EBE	GZD	T2	Female	4.8	2018-11-11	2019-02-21		4.8	2019-05-09	179	17.43	"91-4
PVGSJ18G0002946	PVGSJ17F030M089	PVGSJ17F030S677	G00	PVGSJ18G0011151	EBE	GZD	T2	Female	4.8	2018-11-11	2019-02-21		4.8	2019-05-09	179	18.14	"91-5
PVGSJ18G0002947	PVGSJ17F030M090	PVGSJ17F030R918	G00	PVGSJ18G0011153	EBE	GZD	T1	Male	8.45	2018-11-12	2019-02-21		8.45	2019-05-08	177	18.53	"80_1
PVGSJ18G0002948	PVGSJ17F030M090	PVGSJ17F030R918	G00	PVGSJ18G0011153	EBE	GZD	T1	Female	8.45	2018-11-12	2019-02-21		8.45	2019-05-08	177	15.77	"80_2
PVGSJ18G0002949	PVGSJ17F030M090	PVGSJ17F030R918	G00	PVGSJ18G0011153	EBE	GZD	T1	Female	8.45	2018-11-12	2019-02-21		8.45	2019-05-08	177	16.28	"80-3
PVGSJ18G0002950	PVGSJ17F030M090	PVGSJ17F030R918	G00	PVGSJ18G0011153	EBE	GZD	T2	Female	8.45	2018-11-12	2019-02-21		8.45	2019-05-09	178	15.75	"80-4
PVGSJ18G0002951	PVGSJ17F030M090	PVGSJ17F030R918	G00	PVGSJ18G0011153	EBE	GZD	T2	Male	8.45	2018-11-12	2019-02-21		8.45	2019-05-09	178	18.65	"80-5
PVGSJ18G0002952	PVGSJ17F030M091	PVGSJ17F030S894	G00	PVGSJ18G0011154	EBE	GZD	T1	Male	8.35	2018-11-12	2019-02-23		8.35	2019-05-08	177	15.04	"55_1
PVGSJ18G0002954	PVGSJ17F030M091	PVGSJ17F030S894	G00	PVGSJ18G0011154	EBE	GZD	T1	Female	8.35	2018-11-12	2019-02-23		8.35	2019-05-08	177	24.15	"55_3
PVGSJ18G0002989	PVGSJ17F030M091	PVGSJ17F030S894	G00	PVGSJ18G0011154	EBE	GZD	NA	NA	8.35	2018-11-12	2019-02-23		8.35	NA	NA	NA	"55_8
PVGSJ18G0002953	PVGSJ17F030M091	PVGSJ17F030S894	G00	PVGSJ18G0011154	EBE	GZD	T1	Male	8.35	2018-11-12	2019-02-23		8.35	2019-05-08	177	20.28	"55-2
PVGSJ18G0002955	PVGSJ17F030M091	PVGSJ17F030S894	G00	PVGSJ18G0011154	EBE	GZD	T2	Male	8.35	2018-11-12	2019-02-23		8.35	2019-05-09	178	20.62	"55-4
PVGSJ18G0002956	PVGSJ17F030M091	PVGSJ17F030S894	G00	PVGSJ18G0011154	EBE	GZD	T2	Female	8.35	2018-11-12	2019-02-23		8.35	2019-05-09	178	14.17	"55-5
PVGSJ18G0002998	PVGSJ17F030M092	PVGSJ17F030S558	G00	PVGSJ18G0011155	EBE	GZD	NA	NA	6.85	2018-11-12	2019-02-21		6.85	NA	NA	NA	"89_8
PVGSJ18G0002958	PVGSJ17F030M092	PVGSJ17F030S558	G00	PVGSJ18G0011155	EBE	GZD	T1	Male	6.85	2018-11-12	2019-02-21		6.85	2019-05-08	177	19.35	"89-2
PVGSJ18G0002959	PVGSJ17F030M092	PVGSJ17F030S558	G00	PVGSJ18G0011155	EBE	GZD	T1	Female	6.85	2018-11-12	2019-02-21		6.85	2019-05-08	177	17.05	"89-3
PVGSJ18G0002960	PVGSJ17F030M092	PVGSJ17F030S558	G00	PVGSJ18G0011155	EBE	GZD	T2	Female	6.85	2018-11-12	2019-02-21		6.85	2019-05-09	178	18.51	"89-4
PVGSJ18G0002961	PVGSJ17F030M092	PVGSJ17F030S558	G00	PVGSJ18G0011155	EBE	GZD	T2	Male	6.85	2018-11-12	2019-02-21		6.85	2019-05-09	178	20.03	"89-5
PVGSJ18G0002962	PVGSJ17F030M093	PVGSJ17F030S693	G00	PVGSJ18G0011158	EBE	GZD	T1	Female	9.52	2018-11-12	2019-02-22		9.52	2019-05-08	177	24.99	"50_1
PVGSJ18G0002963	PVGSJ17F030M093	PVGSJ17F030S693	G00	PVGSJ18G0011158	EBE	GZD	T1	Male	9.52	2018-11-12	2019-02-22		9.52	2019-05-08	177	21.15	"50_2
PVGSJ18G0002987	PVGSJ17F030M093	PVGSJ17F030S693	G00	PVGSJ18G0011158	EBE	GZD	NA	NA	9.52	2018-11-12	2019-02-22		9.52	NA	NA	NA	"50_8
PVGSJ18G0002964	PVGSJ17F030M093	PVGSJ17F030S693	G00	PVGSJ18G0011158	EBE	GZD	T1	Male	9.52	2018-11-12	2019-02-22		9.52	2019-05-08	177	23.58	"50-3
PVGSJ18G0002965	PVGSJ17F030M093	PVGSJ17F030S693	G00	PVGSJ18G0011158	EBE	GZD	T2	Female	9.52	2018-11-12	2019-02-22		9.52	2019-05-09	178	21.45	"50-4
PVGSJ18G0002966	PVGSJ17F030M093	PVGSJ17F030S693	G00	PVGSJ18G0011158	EBE	GZD	T2	Male	9.52	2018-11-12	2019-02-22		9.52	2019-05-09	178	22.42	"50-5
