# Supplementary material for: Copy Number Variations in Short Tandem Repeats Modulate Growth Traits in Penaeid Shrimp Through Neighboring Gene Regulation
Source: Animals (Basel). 2025 Jan 18;15(2):262. doi: 10.3390/ani15020262 (PMC11758629; doi:10.3390/ani15020262)
Supplement: Supplementary file 1 [file animals-15-00262-s001.zip › Table S2.xlsx]

## Sheet: Sheet1
Table S2. The Information of 22 species genomes used in this study.
Accession	Organism Name	Common Name	Assembly Level	Assembly Name	Release Date	Genome Coverage	Total Sequence Length
GCF_015476345.1	Anas platyrhynchos	mallard	Chromosome	ZJU1.0	2020-12-02	143.0x	1188516685
GCF_026875155.1	Cherax quadricarinatus	Australian red claw crayfish	Chromosome	ASM2687515v2	2023-01-17	108.7x	5247605071
GCF_902806645.1	Crassostrea gigas	Pacific oyster	Chromosome	cgigas_uk_roslin_v1	2020-05-04	70.0x	647887097
GCF_000002035.6	Danio rerio	zebrafish	Chromosome	GRCz11	2017-06-02	70.0x	1373454788
GCF_024679095.1	Eriocheir sinensis	Chinese mitten crab	Chromosome	ASM2467909v1	2022-09-22	110.0x	1765827443
GCF_016699485.2	Gallus gallus	chicken	Chromosome	bGalGal1.mat.broiler.GRCg7b	2021-12-23	102.0x	1053315467
GCF_009914755.1	Homo sapiens	human	Complete Genome	T2T-CHM13v2.0	2023-10-02	30.0x	3117275501
GCF_000972845.2	Larimichthys crocea	large yellow croaker	Chromosome	L_crocea_2.0	2018-12-04	140.0x	657923191
GCF_021730395.1	Mercenaria mercenaria	northern quahog	Chromosome	MADL_Memer_1	2023-01-14	110.0x	1858199728
GCF_002113885.1	Mizuhopecten yessoensis	Yesso scallop	Scaffold	ASM211388v2	2017-06-15	297.0x	987568220
GCF_000001635.27	Mus musculus	house mouse	Chromosome	GRCm39	2024-02-01	30.0x	2728206152
GCF_001433935.1	Oryza sativa Japonica Group	Japanese rice	Chromosome	IRGSP-1.0	2018-08-03	30.0x	373795655
GCF_019202785.1	Penaeus chinensis	fleshy prawn	Chromosome	ASM1920278v2	2022-04-05	150.0x	1466063637
GCF_017312705.1	Penaeus japonicus	kuruma shrimp	Scaffold	Mj_TUMSAT_v1.0	2021-08-11	377.0x	1704994957
GCF_003789085.1	Penaeus vannamei	Pacific white shrimp	Scaffold	ASM378908v1	2018-12-07	84.0x	1663565311
GCF_017591435.1	Portunus trituberculatus	swimming crab	Chromosome	ASM1759143v1	2021-11-24	54.7x	1005046021
GCF_020424385.1	Procambarus clarkii	red swamp crayfish	Chromosome	ASM2042438v2	2021-12-30	100.0x	2735345304
GCF_905237065.1	Salmo salar	Atlantic salmon	Chromosome	Ssal_v3.1	2021-12-15	70.0x	2756584103
GCF_000003025.6	Sus scrofa	pig	Chromosome	Sscrofa11.1	2017-05-03	65.0x	2501895775
GCF_003957565.2	Taeniopygia guttata	zebra finch	Chromosome	bTaeGut1.4.pri	2021-05-13	102.0x	1056254409
GCF_018294505.1	Triticum aestivum	bread wheat	Chromosome	IWGSC CS RefSeq v2.1	2021-09-21	234.0x	14566502436
GCF_902167145.1	Zea mays	maize	Chromosome	Zm-B73-REFERENCE-NAM-5.0	2020-08-09	83.0x	2182075994
