# Supplementary material for: Copy Number Variations in Short Tandem Repeats Modulate Growth Traits in Penaeid Shrimp Through Neighboring Gene Regulation
Source: Animals (Basel). 2025 Jan 18;15(2):262. doi: 10.3390/ani15020262 (PMC11758629; doi:10.3390/ani15020262)
Supplement: Supplementary file 1 [file animals-15-00262-s001.zip › Table S3.xlsx]

## Sheet: Sheet1
Table S3. The relative density and abundance of STRs in 22 species.
Species	Litopenaeus vannamei	Marsupenaeus japonicus	Fenneropenaeus chinensis	Procambarus clarkii	Cherax quadricarinatus	Eriocheir sinensis	Portunus trituberculatus	Danio rerio	Larimichthys crocea	Salmo salar	Meretrix meretrix	Chlamys farreri	Crassostrea gigas	Homo sapiens	Mus musculus	Sus scrofa	Poephila guttata	Anas platyrhynchos	Gallus gallus	Oryza sativa	Triticum aestivum	Zea mays
Relative density (bp/Mb)	260102	326550	286874	40701.6	38614.8	106817	188995	30066.1	19260.2	29696.1	5864.39	3603.85	14410.3	15555.3	21543.9	13212.3	8014.65	13552.7	9613.04	7253.63	2444.76	2108.03
Relative abundance (SSR/Mb)	6284	6763.1	6537	936.42	1259.87	1954.39	2926.57	892.27	751.87	793.28	311.5	189.14	573.34	598.02	739.44	666.55	359.69	610.35	428.06	362.31	124.18	99.33
Sequence length ratio	0.260102	0.32655	0.286874	0.0407016	0.0386148	0.106817	0.188995	0.0300661	0.0192602	0.0296961	0.00586439	0.00360385	0.0144103	0.0155553	0.0215439	0.0132123	0.00801465	0.0135527	0.00961304	0.00725363	0.00244476	0.00210803
