# Supplementary material for: Copy Number Variations in Short Tandem Repeats Modulate Growth Traits in Penaeid Shrimp Through Neighboring Gene Regulation
Source: Animals (Basel). 2025 Jan 18;15(2):262. doi: 10.3390/ani15020262 (PMC11758629; doi:10.3390/ani15020262)
Supplement: Supplementary file 1 [file animals-15-00262-s001.zip › Table S4.xlsx]

## Sheet: Number
Table S4a. The number distribution of six types of STRs in 22 species
Species	Litopenaeus vannamei	Marsupenaeus japonicus	Fenneropenaeus chinensis	Procambarus clarkii	Cherax quadricarinatus	Eriocheir sinensis	Portunus trituberculatus	Danio rerio	Larimichthys crocea	Salmo salar	Meretrix meretrix	Chlamys farreri	Crassostrea gigas	Homo sapiens	Mus musculus	Sus scrofa	Poephila guttata	Anas platyrhynchos	Gallus gallus	Oryza sativa	Triticum aestivum	Zea mays
Mono	0.078	0.068	0.089	0.243	0.294	0.154	0.137	0.364	0.345	0.119	0.724	0.554	0.723	0.55	0.354	0.717	0.764	0.736	0.762	0.479	0.376	0.37
Di	0.821	0.829	0.756	0.59	0.547	0.445	0.483	0.384	0.515	0.754	0.134	0.291	0.23	0.193	0.402	0.174	0.094	0.101	0.102	0.276	0.389	0.326
Tri	0.06	0.056	0.1	0.122	0.139	0.336	0.33	0.113	0.092	0.062	0.087	0.109	0.023	0.043	0.072	0.049	0.054	0.061	0.055	0.22	0.214	0.277
Tetra	0.033	0.037	0.04	0.034	0.013	0.05	0.038	0.121	0.038	0.055	0.046	0.042	0.021	0.057	0.131	0.05	0.036	0.056	0.044	0.019	0.016	0.016
Penta	0.003	0.002	0.002	0.009	0.005	0.013	0.008	0.018	0.008	0.008	0.006	0.003	0.002	0.155	0.029	0.007	0.04	0.035	0.029	0.004	0.002	0.006
Hexa	0.005	0.009	0.012	0.002	0.001	0.001	0.003	0	0.001	0.002	0.003	0.001	0.001	0.002	0.013	0.002	0.012	0.011	0.009	0.002	0.002	0.005

## Sheet: Length
Table S4b. The lenght distribution of six types of STRs in 22 species
Species	Litopenaeus vannamei	Marsupenaeus japonicus	Fenneropenaeus chinensis	Procambarus clarkii	Cherax quadricarinatus	Eriocheir sinensis	Portunus trituberculatus	Danio rerio	Larimichthys crocea	Salmo salar	Meretrix meretrix	Chlamys farreri	Crassostrea gigas	Homo sapiens	Mus musculus	Sus scrofa	Poephila guttata	Anas platyrhynchos	Gallus gallus	Oryza sativa	Triticum aestivum	Zea mays
Mono	0.0841419	0.071872	0.0933538	0.217092	0.137046	0.0946659	0.0853582	0.210938	0.233799	0.0534767	0.631138	0.425881	0.548759	0.360943	0.22127	0.645069	0.572574	0.620769	0.592554	0.341522	0.267114	0.25099
Di	0.804788	0.825194	0.740157	0.593507	0.703755	0.536413	0.585814	0.452024	0.590569	0.777546	0.170906	0.32751	0.39202	0.185933	0.44998	0.201637	0.0912556	0.0946097	0.0902637	0.359711	0.438248	0.370651
Tri	0.0605432	0.0459523	0.103659	0.162079	0.105357	0.307981	0.287444	0.112676	0.0986873	0.0641691	0.120259	0.164662	0.0219192	0.0375555	0.0801969	0.0581411	0.0610748	0.0700456	0.0534488	0.261391	0.266777	0.337337
Tetra	0.0416215	0.0433214	0.0478101	0.0181076	0.0420011	0.0469063	0.0321	0.191642	0.0624493	0.0881167	0.0610811	0.0740551	0.0323706	0.0701407	0.178126	0.0783449	0.0841833	0.0855837	0.0753794	0.0274886	0.0204797	0.0209079
Penta	0.00338369	0.00256041	0.00240263	0.00783141	0.0104067	0.0130328	0.00679281	0.0321454	0.0125808	0.0133021	0.0105449	0.00518977	0.00184239	0.340575	0.0467093	0.0121115	0.150112	0.0990999	0.122275	0.00682604	0.00284345	0.00821537
Hexa	0.00552125	0.0111001	0.0126182	0.00138283	0.00143395	0.001001	0.00249005	0.000574325	0.0019139	0.00338947	0.00607076	0.00270207	0.00308839	0.00485416	0.023718	0.00469661	0.0408007	0.0298921	0.0660791	0.00306121	0.00453743	0.0118986
