# Supplementary material for: Copy Number Variations in Short Tandem Repeats Modulate Growth Traits in Penaeid Shrimp Through Neighboring Gene Regulation
Source: Animals (Basel). 2025 Jan 18;15(2):262. doi: 10.3390/ani15020262 (PMC11758629; doi:10.3390/ani15020262)
Supplement: Supplementary file 1 [file animals-15-00262-s001.zip › Table S5.xlsx]

## Sheet: Table S5a
Table S5a. The number and proportion of mononucleotides STR in 22 species
		Litopenaeus vannamei	Marsupenaeus japonicus	Fenneropenaeus chinensis	Procambarus clarkii	Cherax quadricarinatus	Eriocheir sinensis	Portunus trituberculatus	Danio rerio	Larimichthys crocea	Salmo salar	Meretrix meretrix	Chlamys farreri	Crassostrea gigas	Homo sapiens	Mus musculus	Sus scrofa	Poephila guttata	Gallus gallus	Anas platyrhynchos	Oryza sativa	Triticum aestivum	Zea mays
Number	A/T	1106838	962674	1064844	478146	2839634	880254	792892	1050884	316800	341556	713194	164266	335692	2028466	1219736	2284348	553194	607816	982420	112026	434506	63176
	C/G	519948	594250	648484	765102	1041990	180580	15276	39718	24518	177534	125278	42738	201658	20808	208306	108378	27688	79716	84774	17800	925386	97334
Proportion	A/T	68.0383	61.8318	62.1506	38.4594	73.1558	82.9775	98.1098	96.3582	92.8167	65.799	85.0588	79.354	62.4718	98.9846	85.4132	95.4705	95.2335	88.4055	92.0564	86.2893	31.9515	39.3595
	C/G	31.9617	38.1682	37.8494	61.5406	26.8442	17.0225	1.8902	3.64184	7.18333	34.201	14.9412	20.646	37.5282	1.01538	14.5868	4.52948	4.76654	11.5945	7.94364	13.7107	68.0485	60.6405

## Sheet: Table S5b
Table S5b. The number and proportion of dinucleotides STR in 22 species
		Litopenaeus vannamei	Marsupenaeus japonicus	Fenneropenaeus chinensis	Anas platyrhynchos	Cherax quadricarinatus	Chlamys farreri	Crassostrea gigas	Danio rerio	Eriocheir sinensis	Gallus gallus	Homo sapiens	Larimichthys crocea	Meretrix meretrix	Mus musculus	Oryza sativa	Poephila guttata	Portunus trituberculatus	Procambarus clarkii	Salmo salar	Sus scrofa	Triticum aestivum	Zea mays
Number	AC/GT	4347432	3862604	4461356	42798	3352616	22534	17518	602386	1345152	32194	339358	365158	68806	981930	7488	28776	1113468	1215784	1470612	302912	340480	14302
	AG/CT	4162906	4215640	4600374	26976	1290646	9810	98244	116232	1394556	18610	190538	92704	18970	444744	31388	13562	1500406	680774	1572488	114550	708764	69626
	AT/AT	8646248	11017520	5399092	76752	2577924	76274	55088	428506	331554	40678	187504	50860	66420	185738	30676	28628	225696	1118908	255792	160372	331998	51262
	CG/CG	18550	17296	25786	372	17216	136	278	2248	3464	294	3498	676	1198	7982	5272	514	3854	9304	758	2912	27792	6316
Proportion	AC/GT	25.3124	20.2092	30.7964	29.1345	46.3171	20.7202	10.2368	52.41	43.7487	35.0789	47.0743	71.6842	44.2784	60.5982	10.0075	40.2574	39.1594	40.1943	44.5687	52.1591	24.1641	10.107
	AG/CT	24.238	22.0563	31.756	18.3638	17.8305	9.02036	57.4097	10.1127	45.3555	20.2776	26.4306	18.1987	12.2077	27.4467	41.9491	18.9731	52.7676	22.5066	47.6562	19.7246	50.3014	49.2036
	AT/AT	50.3417	57.6439	37.2695	52.2485	35.6145	70.1344	32.1911	37.2818	10.7832	44.3231	26.0098	9.98433	42.743	11.4625	40.9975	40.0504	7.93747	36.9915	7.75209	27.6148	23.5621	36.226
	CG/CG	0.108005	0.0904931	0.177999	0.253237	0.237843	0.125053	0.162451	0.195585	0.11266	0.320345	0.485228	0.132706	0.770944	0.492596	7.04587	0.719082	0.135541	0.307594	0.0229721	0.501424	1.97242	4.46341

## Sheet: Table S5c
Table S5c. The number and proportion of trinucleotides STR in 22 species
		Litopenaeus_vannamei	Marsupenaeus_japonicus	Fenneropenaeus_chinensis	Procambarus_clarkii	Cherax_quadricarinatus	Eriocheir_sinensis	Portunus_trituberculatus	Danio_rerio	Larimichthys_crocea	Salmo_salar	Meretrix_meretrix	Chlamys_farreri	Crassostrea_gigas	Homo_sapiens	Mus_musculus	Sus_scrofa	Poephila_guttata	Gallus_gallus	Anas_platyrhynchos	Oryza_sativa	Triticum_aestivum	Zea_mays
Number	AAC/CAA/TTG/GTT	46014	38072	59842	32336	58346	76372	100230	20546	6682	11820	14442	3118	1720	39542	64412	78008	4116	13576	18344	804	75060	2392
	AAG/GAA/TTC/CTT	83274	104840	92788	3856	37488	133040	107148	7230	7244	4776	3196	2208	1498	10502	34124	11532	1328	2458	2292	2652	141008	6176
	AAT/TAA/TTA/ATT	365328	257126	669152	63056	402076	187526	181968	182226	14896	29378	24200	8018	5338	43292	33604	31200	5962	13008	31804	1908	31294	5844
	ACA/TGT	13500	10316	14408	23204	30436	30104	34910	6128	2996	5598	4118	1402	588	4744	9214	4802	572	1222	1612	196	15826	1222
	ACC/CCA/TGG/GGT	14750	14090	12596	172160	162358	172032	170824	1366	3606	24872	1884	1670	644	7730	16124	4158	958	1272	2168	2678	42442	6068
	ACG/GCA/TGC/CGT	2874	1714	1934	19664	57426	4472	18458	904	2986	7008	1096	450	220	2200	4240	1740	1960	1202	1538	2922	16528	7206
	ACT/TCA/TGA/AGT	54722	52246	76784	7902	146082	142798	133778	10482	4852	30490	8698	4340	1230	3212	4674	1480	1538	470	820	754	31940	5684
	AGA/TCT	42188	52390	43886	2108	16136	51590	46064	1986	4152	3142	1254	664	452	3020	14456	3506	474	502	692	1026	55174	2526
	AGC/CGA/TCG/GCT	3440	2122	2036	15772	72438	4728	18272	1048	3208	5336	1770	358	98	1896	4454	1862	1852	1244	1788	3676	31812	6228
	AGG/GGA/CCT/TCC	153048	227514	220116	37022	78920	613920	356546	3648	12510	25866	1950	1318	382	8826	40528	4528	6750	4060	8094	4910	81922	3010
	ATA/TAT	223376	275952	385674	27874	218956	85518	88180	72198	6412	16066	16538	5074	1580	11016	9894	6266	2072	1940	5950	770	11252	2524
	ATC/CTA/TAG/GAT	72800	62704	103526	8080	125472	138018	138414	11180	3360	25476	8524	4658	1204	3422	5282	1670	1522	376	1018	908	21478	18566
	ATG/GTA/TAC/CAT	70636	62734	102856	6378	162386	146812	139996	13654	4302	30434	6522	4784	1226	3292	5828	1748	1144	526	922	868	38168	17614
	CAC/GTG	10678	7950	8590	156096	121090	134356	131810	942	1594	18224	1252	878	280	4738	9064	1978	372	522	850	888	9186	1770
	CAG/GAC/GTC/CTG	4362	2634	3240	32846	107502	7512	28874	1636	4138	8096	2772	792	246	2038	5594	1878	2116	1326	1666	3432	23548	17718
	CCG/GCC/GGC/CGG	4488	3474	2946	3014	4004	7462	3950	196	562	334	502	146	70	4552	1916	4408	3384	2550	3482	16696	70446	9128
	CGC/GCG	2286	1710	1562	654	1622	2796	1432	90	198	74	224	52	38	2728	790	1842	1566	976	1278	11678	30916	4618
	CTC/GAG	92366	111694	123020	14498	39882	381836	242240	2174	7730	22870	1390	736	248	4546	26570	2428	3316	1966	3936	3016	47380	1742
Proportion	AAC/CAA/TTG/GTT	3.65153	2.95296	3.10875	5.16121	3.16647	3.29063	5.15827	6.08529	7.30848	4.38005	14.3942	7.66734	10.0809	24.5152	22.1524	47.2678	10.0385	27.5957	20.7855	1.34489	9.68041	1.99274
	AAG/GAA/TTC/CTT	6.60837	8.13166	4.82027	0.615463	2.03449	5.73228	5.5143	2.14137	7.92317	1.76981	3.18542	5.4296	8.77974	6.51101	11.7358	6.98765	3.23887	4.99634	2.59705	4.43612	18.1857	5.14512
	AAT/TAA/TTA/ATT	28.9913	19.9433	34.7619	10.0645	21.8209	8.07991	9.36486	53.9715	16.2926	10.8864	24.1199	19.7167	31.2859	26.8401	11.557	18.9052	14.5408	26.4412	36.0369	3.1916	4.03596	4.86854
	ACC/CCA/TGG/GGT	1.17051	1.09286	0.654353	27.4788	8.81126	7.41232	8.79134	0.40458	3.94409	9.21663	1.87777	4.10662	3.77447	4.79243	5.54531	2.51948	2.33647	2.58558	2.45655	4.47961	5.4737	5.05515
	ACG/GCA/TGC/CGT	0.228072	0.132942	0.10047	3.13861	3.11654	0.192685	0.949928	0.267746	3.26596	2.5969	1.09237	1.10658	1.28942	1.36395	1.45821	1.05433	4.78025	2.44329	1.7427	4.88776	2.1316	6.0032
	ACT/TCA/TGA/AGT	4.34257	4.05233	3.98887	1.26125	7.92795	6.15272	6.88479	3.10455	5.30691	11.2985	8.66922	10.6723	7.209	1.99137	1.60747	0.896785	3.75104	0.955362	0.929136	1.26125	4.11927	4.73525
	AGC/CGA/TCG/GCT	0.272988	0.164588	0.105769	2.5174	3.93125	0.203715	0.940356	0.310395	3.50877	1.97732	1.76414	0.880342	0.574376	1.17548	1.53181	1.12825	4.51685	2.52866	2.02597	6.14901	4.10276	5.18844
	AGG/GGA/CCT/TCC	12.1454	17.6466	11.4349	5.90915	4.28303	26.4519	18.3494	1.08046	13.6829	9.58497	1.94355	3.24104	2.23889	5.47193	13.9383	2.74368	16.4626	8.2527	9.17126	8.21317	10.5654	2.50758
	ATC/CTA/TAG/GAT	5.77718	4.86348	5.3781	1.28966	6.80943	5.94677	7.12338	3.31128	3.67502	9.44045	8.49579	11.4543	7.05662	2.12157	1.81657	1.01191	3.71201	0.76429	1.15349	1.51885	2.77	15.467
	ATG/GTA/TAC/CAT	5.60545	4.86581	5.34329	1.018	8.81278	6.32567	7.2048	4.04402	4.70534	11.2777	6.50042	11.7641	7.18556	2.04097	2.00435	1.05918	2.79011	1.06919	1.04471	1.45194	4.92249	14.6739
	CAG/GAC/GTC/CTG	0.346155	0.2043	0.168316	5.24261	5.83419	0.323669	1.48598	0.484548	4.52597	3.00007	2.76283	1.94757	1.4418	1.26352	1.92387	1.13795	5.16072	2.69534	1.88773	5.74086	3.03696	14.7606
	CCG/GCC/GGC/CGG	0.356154	0.269452	0.153042	0.48107	0.217299	0.321514	0.203284	0.058051	0.614691	0.123768	0.500339	0.359022	0.410268	2.82214	0.658945	2.67096	8.25326	5.18335	3.94543	27.9281	9.08535	7.60439
	ATA/TAT	17.7264	21.4035	20.0355	4.44902	11.8829	3.6847	4.53812	21.3835	7.01317	5.95346	16.4833	12.4773	9.26034	6.82968	3.40271	3.79679	5.05341	3.94341	6.7419	1.28801	1.45116	2.1027
	CAC/GTG	0.847373	0.616622	0.446244	24.9148	6.57162	5.78898	6.78351	0.279	1.74345	6.75313	1.24786	2.15905	1.64107	2.93746	3.11726	1.19854	0.907273	1.06106	0.963129	1.4854	1.18471	1.47456
	AGA/TCT	3.34791	4.0635	2.27984	0.336462	0.87571	2.22285	2.37065	0.588211	4.54128	1.16431	1.24985	1.63281	2.64916	1.87233	4.97166	2.12441	1.15604	1.02041	0.7841	1.71624	7.11574	2.10437
	ACA/TGT	1.07132	0.800135	0.748485	3.70363	1.65178	1.29709	1.79662	1.81498	3.2769	2.07441	4.10437	3.4476	3.44625	2.94118	3.16885	2.9097	1.39505	2.48394	1.82655	0.327858	2.04106	1.01803
	CGC/GCG	0.18141	0.132632	0.0811447	0.104386	0.0880268	0.120471	0.0736969	0.0266561	0.216564	0.0274216	0.223259	0.127871	0.222717	1.6913	0.271694	1.11613	3.81933	1.9839	1.44809	19.5343	3.98721	3.84718
	CTC/GAG	7.32988	8.66327	6.3908	2.31405	2.16442	16.4521	12.4667	0.643892	8.45474	8.47476	1.3854	1.80987	1.45352	2.81842	9.13787	1.47121	8.08741	3.99626	4.45985	5.045	6.11055	1.45123
