# Supplementary material for: Copy Number Variations in Short Tandem Repeats Modulate Growth Traits in Penaeid Shrimp Through Neighboring Gene Regulation
Source: Animals (Basel). 2025 Jan 18;15(2):262. doi: 10.3390/ani15020262 (PMC11758629; doi:10.3390/ani15020262)
Supplement: Supplementary file 1 [file animals-15-00262-s001.zip › Table S6.xlsx]

## Sheet: Sheet1
Table S6. The significant STRs related harvest body weight.
STR	Chr	Pos	NumDF	Unit	DenDF	F_con	P_value	P_value_adjusted	Gene annotation	PVE	Hardy-Weinberg equilibrium p-value	PIC
NW_020870602.1:414006	NW_020870602.1	414006	1	A	56	14.88	<.001	0.000298358	LOC113820076	0.179477	1	0.8454
NW_020868683.1:279909	NW_020868683.1	279909	1	TAA	137	13.57	<.001	0.000329902	LOC113802910	0.0834707	1	0.8434
NW_020872788.1:387228	NW_020872788.1	387228	1	T	85	14.5	<.001	0.000263916	LOC113800922,LOC113800928	0.130044	1	0.8406
NW_020870054.1:342468	NW_020870054.1	342468	1	AAT	89	17.82	<.001	5.84e-05	LOC113815059,LOC113815065	0.149941	1	0.8308
NW_020870526.1:85959	NW_020870526.1	85959	1	T	117	13.06	<.001	0.000446014	LOC113819449	0.091861	1	0.8275
NW_020872221.1:222292	NW_020872221.1	222292	1	T	158	12.67	<.001	0.000491047	LOC113827952,LOC113827953	0.0693595	1	0.8234
NW_020872788.1:580574	NW_020872788.1	580574	1	A	47	15.69	<.001	0.000251791	LOC113800912	0.210014	1	0.8233
NW_020869982.1:333370	NW_020869982.1	333370	1	ATTT	131	13.62	<.001	0.000327084	LOC113814402	0.0869594	1	0.8192
NW_020868539.1:104464	NW_020868539.1	104464	1	A	102	13.73	<.001	0.000343125	LOC113820924,LOC113821003	0.107449	1	0.8147
NW_020870241.1:561535	NW_020870241.1	561535	1	AC	133	13.26	<.001	0.000387229	LOC113817038	0.0837605	1	0.8037
NW_020870531.1:1226169	NW_020870531.1	1226169	1	TA	58	14.76	<.001	0.000305034	LOC113819535	0.174212	1	0.7999
NW_020868941.1:3016	NW_020868941.1	3016	1	CG	86	14.23	<.001	0.000296404	LOC113805023	0.126825	1	0.7957
NW_020869057.1:637707	NW_020869057.1	637707	1	T	157	13.96	<.001	0.000260966	LOC113806058	0.0762417	1	0.7942
NW_020871423.1:229516	NW_020871423.1	229516	1	A	59	13.83	<.001	0.000447689	LOC113825592	0.16303	1	0.7888
NW_020871341.1:322944	NW_020871341.1	322944	1	A	129	15.26	<.001	0.000150372	LOC113825396,LOC113825398	0.0976275	0.004645	0.7868
NW_020872587.1:7026	NW_020872587.1	7026	1	A	67	15.58	<.001	0.000192215		0.164698	1	0.7856
NW_020870771.1:309526	NW_020870771.1	309526	1	A	112	14.68	<.001	0.00021064	LOC113821545	0.105829	1	0.7738
NW_020871063.1:268473	NW_020871063.1	268473	1	T	197	14.04	<.001	0.00023502		0.0629389	1	0.7634
NW_020869023.1:185436	NW_020869023.1	185436	1	T	204	13.07	<.001	0.00037808	LOC113805639,LOC113805646	0.0570712	0.6418	0.7632
NW_020870725.1:342949	NW_020870725.1	342949	1	ATG	122	14	<.001	0.000280007	LOC113821198	0.0946211	1.125e-08	0.7603
NW_020870054.1:420315	NW_020870054.1	420315	1	A	130	15.6	<.001	0.000127613	LOC113815059,LOC113815065	0.0989648	1	0.7578
NW_020872632.1:805384	NW_020872632.1	805384	1	TC	94	15.68	<.001	0.000145803	LOC113830396	0.128805	1	0.7493
NW_020869088.1:647097	NW_020869088.1	647097	1	ATT	153	13.75	<.001	0.000291508	LOC113806342	0.0769005	0.007194	0.7478
NW_020870533.1:435114	NW_020870533.1	435114	1	TC	124	14.48	<.001	0.000221359	LOC113819557	0.0961636	0.5704	0.7477
NW_020869000.1:338751	NW_020869000.1	338751	1	A	85	16.02	<.001	0.000133488	LOC113805488,LOC113805487	0.141688	1	0.7463
NW_020869219.1:142830	NW_020869219.1	142830	1	CA	151	12.83	<.001	0.000459426	LOC113807713,LOC113807715	0.0729596	0.02687	0.7412
NW_020872088.1:101540	NW_020872088.1	101540	1	A	169	13.3	<.001	0.000353164	LOC113827471	0.0684848	1	0.7409
NW_020872719.1:1189352	NW_020872719.1	1189352	1	A	54	14.01	<.001	0.000442492		0.175129	1	0.7389
NW_020872018.1:88826	NW_020872018.1	88826	1	A	109	12.89	<.001	0.000496753		0.0962408	0.1262	0.7379
NW_020868569.1:296214	NW_020868569.1	296214	1	AT	81	14.39	<.001	0.000285212	LOC113822999	0.133942	0.0005458	0.7378
NW_020870363.1:564008	NW_020870363.1	564008	1	A	111	15.79	<.001	0.000126207	LOC113818063,LOC113818064	0.113747	1	0.7364
NW_020872643.1:79184	NW_020872643.1	79184	1	CT	67	14.6	<.001	0.000293477	LOC113830508,LOC113830509	0.155953	1	0.7334
NW_020869150.1:290225	NW_020869150.1	290225	1	T	97	14.12	<.001	0.000292899	LOC113807065	0.114755	1	0.7319
NW_020870746.1:423055	NW_020870746.1	423055	1	AT	120	32.34	<.001	9.28e-08	LOC113821198,LOC113821360	0.196657	1	0.7252
NW_020868667.1:235421	NW_020868667.1	235421	1	GATA	181	14.15	<.001	0.000227783	LOC113801166,LOC113801175	0.0682849	1	0.7237
NW_020870537.1:94961	NW_020870537.1	94961	1	AG	56	19.99	<.001	3.85e-05		0.227214	1	0.7167
NW_020869040.1:655545	NW_020869040.1	655545	1	TAAA	227	15.35	<.001	0.000118226	LOC113805863	0.0603574	0.1644	0.7156
NW_020868388.1:118953	NW_020868388.1	118953	1	A	191	13.61	<.001	0.000293286	LOC113806013;LOC113806144	0.062856	1	0.7149
NW_020869997.1:311938	NW_020869997.1	311938	1	T	134	13.2	<.001	0.000397672	LOC113814527,LOC113814528	0.0828931	0.0332	0.7112
NW_020872656.1:88344	NW_020872656.1	88344	1	A	67	18.68	<.001	5.25e-05		0.191254	0.5733	0.7021
NW_020870588.1:202159	NW_020870588.1	202159	1	TAA	174	14.39	<.001	0.000204808	LOC113819949	0.0717786	0.2246	0.7013
NW_020872191.1:139815	NW_020872191.1	139815	1	GA	247	19.09	<.001	1.84e-05	LOC113827823	0.0686592	0.02889	0.6984
NW_020869514.1:207132	NW_020869514.1	207132	1	ATT	52	14.29	<.001	0.000405429	LOC113810258,LOC113810261	0.182603	1	0.6946
NW_020869421.1:132288	NW_020869421.1	132288	1	TAA	86	15.29	<.001	0.000183531	LOC113809390	0.135012	1	0.6931
NW_020870699.1:1693451	NW_020870699.1	1693451	1	A	186	13.63	<.001	0.000292374	LOC113820996,LOC113821005	0.0644532	1	0.6845
NW_020869760.1:520147	NW_020869760.1	520147	1	A	228	13.82	<.001	0.000253226	LOC113812422	0.0544123	1	0.679
NW_020868533.1:97199	NW_020868533.1	97199	1	T	199	15.18	<.001	0.000133452	LOC113820380	0.0670902	0.1971	0.6505
NW_020871546.1:601107	NW_020871546.1	601107	1	TAA	49	18.23	<.001	8.95e-05	LOC113825946,LOC113825948	0.230086	1	0.6488
NW_020871127.1:58528	NW_020871127.1	58528	1	CG	75	15.75	<.001	0.000164104	LOC113824589,LOC113824590	0.153326	0.2127	0.6362
NW_020869396.1:473543	NW_020869396.1	473543	1	CCT	247	12.94	<.001	0.000388431	LOC113809169	0.0475863	1	0.6313
NW_020870403.1:706669	NW_020870403.1	706669	1	AAAC	170	14.52	<.001	0.000193573		0.0738948	1	0.6245
NW_020870097.1:883407	NW_020870097.1	883407	1	A	179	13.63	<.001	0.000295362	LOC113815639,LOC113815640	0.0666173	1	0.6144
NW_020870383.1:1491635	NW_020870383.1	1491635	1	TA	167	20.7	<.001	1.03e-05	LOC113818314,LOC113818315	0.10362	1	0.6048
NW_020871915.1:672434	NW_020871915.1	672434	1	CTC	165	14.94	<.001	0.000159305	LOC113827007,LOC113827019	0.0778311	0.02988	0.6022
NW_020869471.1:242661	NW_020869471.1	242661	1	TAA	197	14.09	<.001	0.000229263	LOC113809933,	0.0631747	0.3375	0.5922
NW_020870110.1:480086	NW_020870110.1	480086	1	TA	243	16.09	<.001	8.04e-05	LOC113815758,LOC113815759	0.0593076	1	0.5726
NW_020869330.1:600453	NW_020869330.1	600453	1	TAA	95	13.64	<.001	0.000369724	LOC113808702	0.11301	1	0.5686
NW_020871000.1:501816	NW_020871000.1	501816	1	GGA	123	14.01	<.001	0.000277774	LOC113823542	0.0940882	0.6923	0.5561
NW_020869108.1:710311	NW_020869108.1	710311	1	ATT	55	19.36	<.001	5.02e-05	LOC113806549	0.224125	1	0.5504
NW_020871595.1:146648	NW_020871595.1	146648	1	GA	168	13.17	<.001	0.000377211	LOC113826086	0.0682136	0.5974	0.5414
NW_020870434.1:208788	NW_020870434.1	208788	1	TTC	203	13.3	<.001	0.000337312		0.0582821	0.3875	0.5371
NW_020870789.1:9664	NW_020870789.1	9664	1	ATG	254	15.03	<.001	0.000134795	LOC113821710	0.0534776	7.435e-05	0.5245
NW_020868877.1:277345	NW_020868877.1	277345	1	GT	95	13.44	<.001	0.00040583	LOC113804436	0.111617	1	0.515
NW_020868344.1:307127	NW_020868344.1	307127	1	CA	101	15	<.001	0.000191045	LOC113803219	0.117222	0.6878	0.501
NW_020871663.1:911644	NW_020871663.1	911644	1	TTA	162	16.05	<.001	9.38e-05	LOC113826343	0.0844498	1	0.4985
NW_020872084.1:228427	NW_020872084.1	228427	1	TGA	174	13.84	<.001	0.000268372		0.069285	0.6025	0.4854
NW_020870535.1:133963	NW_020870535.1	133963	1	TC	147	15.19	<.001	0.000147278	LOC113819578	0.0872593	1	0.4592
NW_020872420.1:1312046	NW_020872420.1	1312046	1	AG	211	12.93	<.001	0.000402673	LOC113828614,LOC113828654	0.0548347	0.2263	0.4457
NW_020871128.1:13794	NW_020871128.1	13794	1	TC	247	14.42	<.001	0.000184121	LOC113824594,LOC113824598,LOC113824600	0.0527583	0.3762	0.4409
NW_020869852.1:352897	NW_020869852.1	352897	1	CA	98	15.64	<.001	0.00014487	LOC113813231,LOC113813232	0.12444	1	0.44
NW_020869994.1:14784	NW_020869994.1	14784	1	TTG	113	15.4	<.001	0.000149848	LOC113814514	0.109705	0.01209	0.4316
NW_020868851.1:173602	NW_020868851.1	173602	1	GATA	117	15.66	<.001	0.000130469	LOC113804139	0.108239	1	0.4248
NW_020869847.1:605140	NW_020869847.1	605140	1	TTCT	228	12.89	<.001	0.000404462	LOC113813197	0.0509892	1	0.3961
NW_020869617.1:83869	NW_020869617.1	83869	1	TA	253	14.29	<.001	0.000195516	LOC113811267	0.0512048	1	0.3958
NW_020872479.1:352207	NW_020872479.1	352207	1	T	190	12.76	<.001	0.000448727	LOC113829101	0.0594053	1	0.3918
NW_020872642.1:909553	NW_020872642.1	909553	1	AAT	217	14.35	<.001	0.000196564	LOC113830497,LOC113830497	0.0589981	1	0.3885
NW_020868637.1:998314	NW_020868637.1	998314	1	AAT	236	13.79	<.001	0.000255148	LOC113829252,LOC113829422	0.052712	0.04039	0.3768
NW_020870363.1:682139	NW_020870363.1	682139	1	TC	223	13.54	<.001	0.000292853	LOC113818063,LOC113818064	0.0544566	0.03465	0.375
NW_020871636.1:297486	NW_020871636.1	297486	1	ATT	247	14.62	<.001	0.000166562	LOC113826255	0.0534065	1	0.3722
NW_020868891.1:170666	NW_020868891.1	170666	1	TAA	252	14.81	<.001	0.000150755	LOC113804577	0.0531693	1	0.366
NW_020872941.1:91787	NW_020872941.1	91787	1	ATT	230	14.11	<.001	0.000218544		0.0550887	1	0.3645
NW_020872419.1:67795	NW_020872419.1	67795	1	GGC	251	13.57	<.001	0.000281492		0.0490603	1	0.3629
NW_020872063.1:2912	NW_020872063.1	2912	1	TAA	194	13.33	<.001	0.000335861		0.0607942	0.001243	0.3596
NW_020872745.1:768596	NW_020872745.1	768596	1	GA	266	12.68	<.001	0.00043772	LOC113800592	0.0436317	1	0.352
