# Supplementary material for: Copy Number Variations in Short Tandem Repeats Modulate Growth Traits in Penaeid Shrimp Through Neighboring Gene Regulation
Source: Animals (Basel). 2025 Jan 18;15(2):262. doi: 10.3390/ani15020262 (PMC11758629; doi:10.3390/ani15020262)
Supplement: Supplementary file 1 [file animals-15-00262-s001.zip › Table S7.xlsx]

## Sheet: Sheet1
Tabel S7. The significant STRs demonstrated a significant linear correlation with harvest body weight.
ID	Adjusted body weight	STR repeat number	r_pearson	r_spearman
NW_020870537.1:94961	22.2171	-4	-0.526519	-0.481784
NW_020870537.1:94961	28.424	-6	-0.526519	-0.481784
NW_020870537.1:94961	20.021	-6	-0.526519	-0.481784
NW_020870537.1:94961	35.347	-6	-0.526519	-0.481784
NW_020870537.1:94961	6.475	-4	-0.526519	-0.481784
NW_020870537.1:94961	17.818	-4	-0.526519	-0.481784
NW_020870537.1:94961	14.0366	-4	-0.526519	-0.481784
NW_020870537.1:94961	22.035	-4	-0.526519	-0.481784
NW_020870537.1:94961	16.6753	-4	-0.526519	-0.481784
NW_020870537.1:94961	23.345	-4	-0.526519	-0.481784
NW_020870537.1:94961	20.362	-4	-0.526519	-0.481784
NW_020870537.1:94961	17.035	-4	-0.526519	-0.481784
NW_020870537.1:94961	19.1157	-4	-0.526519	-0.481784
NW_020870537.1:94961	15.707	-4	-0.526519	-0.481784
NW_020870537.1:94961	23.869	-6	-0.526519	-0.481784
NW_020870537.1:94961	11.432	-4	-0.526519	-0.481784
NW_020870537.1:94961	12.509	-4	-0.526519	-0.481784
NW_020870537.1:94961	13.5837	-4	-0.526519	-0.481784
NW_020870537.1:94961	11.452	-4	-0.526519	-0.481784
NW_020870537.1:94961	26.255	-4	-0.526519	-0.481784
NW_020870537.1:94961	11.209	-4	-0.526519	-0.481784
NW_020870537.1:94961	17.564	-2	-0.526519	-0.481784
NW_020870537.1:94961	16.027	-2	-0.526519	-0.481784
NW_020870537.1:94961	19.3148	-4	-0.526519	-0.481784
NW_020870537.1:94961	16.245	-4	-0.526519	-0.481784
NW_020870537.1:94961	11.647	-4	-0.526519	-0.481784
NW_020870537.1:94961	21.86	-4	-0.526519	-0.481784
NW_020870537.1:94961	8.841	-4	-0.526519	-0.481784
NW_020870537.1:94961	16.964	-4	-0.526519	-0.481784
NW_020870537.1:94961	23.4501	-4	-0.526519	-0.481784
NW_020870537.1:94961	25.528	-4	-0.526519	-0.481784
NW_020870537.1:94961	19.3	-4	-0.526519	-0.481784
NW_020870537.1:94961	13.305	-4	-0.526519	-0.481784
NW_020870537.1:94961	16.4005	-4	-0.526519	-0.481784
NW_020870537.1:94961	19.313	-6	-0.526519	-0.481784
NW_020870537.1:94961	30.616	-6	-0.526519	-0.481784
NW_020870537.1:94961	34.464	-6	-0.526519	-0.481784
NW_020870537.1:94961	9.085	-4	-0.526519	-0.481784
NW_020870537.1:94961	20.739	-4	-0.526519	-0.481784
NW_020870537.1:94961	9.391	-4	-0.526519	-0.481784
NW_020870537.1:94961	22.702	-6	-0.526519	-0.481784
NW_020870537.1:94961	15.909	-2	-0.526519	-0.481784
NW_020870537.1:94961	10.635	-2	-0.526519	-0.481784
NW_020870537.1:94961	12.1252	-2	-0.526519	-0.481784
NW_020870537.1:94961	11.546	-2	-0.526519	-0.481784
NW_020870537.1:94961	23.794	-6	-0.526519	-0.481784
NW_020870537.1:94961	21.65	-4	-0.526519	-0.481784
NW_020870537.1:94961	13.1036	-4	-0.526519	-0.481784
NW_020870537.1:94961	16.606	-4	-0.526519	-0.481784
NW_020870537.1:94961	15.1419	-4	-0.526519	-0.481784
NW_020870537.1:94961	8.281	-4	-0.526519	-0.481784
NW_020870537.1:94961	1.426	-2	-0.526519	-0.481784
NW_020870537.1:94961	14.358	-2	-0.526519	-0.481784
NW_020870537.1:94961	14.2149	-4	-0.526519	-0.481784
NW_020870537.1:94961	17.216	-4	-0.526519	-0.481784
NW_020870537.1:94961	14.3007	-4	-0.526519	-0.481784
NW_020870537.1:94961	14.7343	-4	-0.526519	-0.481784
NW_020870537.1:94961	10.443	-4	-0.526519	-0.481784
NW_020870537.1:94961	10.742	-6	-0.526519	-0.481784
NW_020870537.1:94961	13.4742	-6	-0.526519	-0.481784
NW_020870537.1:94961	11.7903	-4	-0.526519	-0.481784
NW_020870537.1:94961	11.6036	-4	-0.526519	-0.481784
NW_020870537.1:94961	9.197	-4	-0.526519	-0.481784
NW_020870537.1:94961	17.4503	-6	-0.526519	-0.481784
NW_020870537.1:94961	23.941	-4	-0.526519	-0.481784
NW_020870537.1:94961	24.713	-6	-0.526519	-0.481784
NW_020870537.1:94961	23.847	-6	-0.526519	-0.481784
NW_020870537.1:94961	22.7718	-6	-0.526519	-0.481784
NW_020871546.1:601107	17.897	0	0.600586	0.50881
NW_020871546.1:601107	12.079	0	0.600586	0.50881
NW_020871546.1:601107	14.8891	0	0.600586	0.50881
NW_020871546.1:601107	22.2171	0	0.600586	0.50881
NW_020871546.1:601107	20.4575	0	0.600586	0.50881
NW_020871546.1:601107	35.347	9	0.600586	0.50881
NW_020871546.1:601107	16.5735	3	0.600586	0.50881
NW_020871546.1:601107	20.362	3	0.600586	0.50881
NW_020871546.1:601107	17.035	0	0.600586	0.50881
NW_020871546.1:601107	19.1157	3	0.600586	0.50881
NW_020871546.1:601107	12.5009	-3	0.600586	0.50881
NW_020871546.1:601107	8.169	0	0.600586	0.50881
NW_020871546.1:601107	21.215	6	0.600586	0.50881
NW_020871546.1:601107	18.4935	6	0.600586	0.50881
NW_020871546.1:601107	13.414	6	0.600586	0.50881
NW_020871546.1:601107	12.509	0	0.600586	0.50881
NW_020871546.1:601107	11.452	0	0.600586	0.50881
NW_020871546.1:601107	11.209	3	0.600586	0.50881
NW_020871546.1:601107	12.874	-3	0.600586	0.50881
NW_020871546.1:601107	12.801	-3	0.600586	0.50881
NW_020871546.1:601107	12.8948	-3	0.600586	0.50881
NW_020871546.1:601107	18.886	6	0.600586	0.50881
NW_020871546.1:601107	13.3465	0	0.600586	0.50881
NW_020871546.1:601107	14.4764	6	0.600586	0.50881
NW_020871546.1:601107	17.89	0	0.600586	0.50881
NW_020871546.1:601107	18.4704	0	0.600586	0.50881
NW_020871546.1:601107	13.7502	-3	0.600586	0.50881
NW_020871546.1:601107	18.338	0	0.600586	0.50881
NW_020871546.1:601107	23.4501	0	0.600586	0.50881
NW_020871546.1:601107	16.967	3	0.600586	0.50881
NW_020871546.1:601107	20.9867	3	0.600586	0.50881
NW_020871546.1:601107	9.67	-3	0.600586	0.50881
NW_020871546.1:601107	20.6122	3	0.600586	0.50881
NW_020871546.1:601107	14.78	0	0.600586	0.50881
NW_020871546.1:601107	15.1754	0	0.600586	0.50881
NW_020871546.1:601107	17.954	0	0.600586	0.50881
NW_020871546.1:601107	19.313	6	0.600586	0.50881
NW_020871546.1:601107	30.616	9	0.600586	0.50881
NW_020871546.1:601107	34.464	9	0.600586	0.50881
NW_020871546.1:601107	9.105	0	0.600586	0.50881
NW_020871546.1:601107	9.085	0	0.600586	0.50881
NW_020871546.1:601107	20.739	0	0.600586	0.50881
NW_020871546.1:601107	20.949	0	0.600586	0.50881
NW_020871546.1:601107	9.391	0	0.600586	0.50881
NW_020871546.1:601107	10.635	0	0.600586	0.50881
NW_020871546.1:601107	11.546	0	0.600586	0.50881
NW_020871546.1:601107	21.633	3	0.600586	0.50881
NW_020871546.1:601107	23.794	3	0.600586	0.50881
NW_020871546.1:601107	15.692	3	0.600586	0.50881
NW_020871546.1:601107	15.2758	0	0.600586	0.50881
NW_020871546.1:601107	13.647	6	0.600586	0.50881
NW_020871546.1:601107	23.165	0	0.600586	0.50881
NW_020871546.1:601107	18.7815	0	0.600586	0.50881
NW_020871546.1:601107	20.88	0	0.600586	0.50881
NW_020871546.1:601107	9.1729	-6	0.600586	0.50881
NW_020871546.1:601107	9.676	0	0.600586	0.50881
NW_020871546.1:601107	14.678	3	0.600586	0.50881
NW_020871546.1:601107	18.327	0	0.600586	0.50881
NW_020871546.1:601107	18.59	6	0.600586	0.50881
NW_020871546.1:601107	23.847	3	0.600586	0.50881
NW_020871546.1:601107	22.84	3	0.600586	0.50881
NW_020869000.1:338751	12.857	-4	0.506633	0.407364
NW_020869000.1:338751	12.079	-4	0.506633	0.407364
NW_020869000.1:338751	14.8891	-4	0.506633	0.407364
NW_020869000.1:338751	16.8282	7	0.506633	0.407364
NW_020869000.1:338751	12.6553	-4	0.506633	0.407364
NW_020869000.1:338751	18.5072	7	0.506633	0.407364
NW_020869000.1:338751	23.164	-2	0.506633	0.407364
NW_020869000.1:338751	11.6556	-4	0.506633	0.407364
NW_020869000.1:338751	18.63	-4	0.506633	0.407364
NW_020869000.1:338751	16.5735	-4	0.506633	0.407364
NW_020869000.1:338751	16.5528	-4	0.506633	0.407364
NW_020869000.1:338751	15.0053	-4	0.506633	0.407364
NW_020869000.1:338751	11.2922	-4	0.506633	0.407364
NW_020869000.1:338751	12.5009	-4	0.506633	0.407364
NW_020869000.1:338751	8.407	-4	0.506633	0.407364
NW_020869000.1:338751	8.169	-4	0.506633	0.407364
NW_020869000.1:338751	17.6745	-4	0.506633	0.407364
NW_020869000.1:338751	20.8253	-4	0.506633	0.407364
NW_020869000.1:338751	21.215	-4	0.506633	0.407364
NW_020869000.1:338751	18.4935	-4	0.506633	0.407364
NW_020869000.1:338751	13.414	-4	0.506633	0.407364
NW_020869000.1:338751	13.686	7	0.506633	0.407364
NW_020869000.1:338751	13.6933	-4	0.506633	0.407364
NW_020869000.1:338751	14.6463	0	0.506633	0.407364
NW_020869000.1:338751	11.3174	-4	0.506633	0.407364
NW_020869000.1:338751	8.1986	-4	0.506633	0.407364
NW_020869000.1:338751	7.369	-4	0.506633	0.407364
NW_020869000.1:338751	11.1318	-4	0.506633	0.407364
NW_020869000.1:338751	14.247	-4	0.506633	0.407364
NW_020869000.1:338751	7.94	-4	0.506633	0.407364
NW_020869000.1:338751	10.449	-2	0.506633	0.407364
NW_020869000.1:338751	15.684	-3	0.506633	0.407364
NW_020869000.1:338751	16.027	-2	0.506633	0.407364
NW_020869000.1:338751	21.068	7	0.506633	0.407364
NW_020869000.1:338751	14.7608	-3	0.506633	0.407364
NW_020869000.1:338751	14.4764	-3	0.506633	0.407364
NW_020869000.1:338751	8.086	-4	0.506633	0.407364
NW_020869000.1:338751	19.3148	-2	0.506633	0.407364
NW_020869000.1:338751	16.245	-2	0.506633	0.407364
NW_020869000.1:338751	18.747	-4	0.506633	0.407364
NW_020869000.1:338751	17.89	-2	0.506633	0.407364
NW_020869000.1:338751	21.935	-4	0.506633	0.407364
NW_020869000.1:338751	15.476	-4	0.506633	0.407364
NW_020869000.1:338751	25.528	0	0.506633	0.407364
NW_020869000.1:338751	16.967	-4	0.506633	0.407364
NW_020869000.1:338751	9.67	-4	0.506633	0.407364
NW_020869000.1:338751	20.6122	-2	0.506633	0.407364
NW_020869000.1:338751	13.9508	-4	0.506633	0.407364
NW_020869000.1:338751	9.332	-4	0.506633	0.407364
NW_020869000.1:338751	13.305	-4	0.506633	0.407364
NW_020869000.1:338751	15.6367	-2	0.506633	0.407364
NW_020869000.1:338751	19.718	-4	0.506633	0.407364
NW_020869000.1:338751	25.5824	16	0.506633	0.407364
NW_020869000.1:338751	34.464	17	0.506633	0.407364
NW_020869000.1:338751	10.9983	-4	0.506633	0.407364
NW_020869000.1:338751	9.105	-3	0.506633	0.407364
NW_020869000.1:338751	9.619	-3	0.506633	0.407364
NW_020869000.1:338751	9.085	-3	0.506633	0.407364
NW_020869000.1:338751	20.739	6	0.506633	0.407364
NW_020869000.1:338751	22.702	-4	0.506633	0.407364
NW_020869000.1:338751	17.2144	-2	0.506633	0.407364
NW_020869000.1:338751	10.635	0	0.506633	0.407364
NW_020869000.1:338751	23.794	-2	0.506633	0.407364
NW_020869000.1:338751	12.63	-4	0.506633	0.407364
NW_020869000.1:338751	16.606	-1	0.506633	0.407364
NW_020869000.1:338751	13.7343	-1	0.506633	0.407364
NW_020869000.1:338751	7.116	-4	0.506633	0.407364
NW_020869000.1:338751	14.358	-3	0.506633	0.407364
NW_020869000.1:338751	21.394	-4	0.506633	0.407364
NW_020869000.1:338751	18.4542	-4	0.506633	0.407364
NW_020869000.1:338751	23.165	-2	0.506633	0.407364
NW_020869000.1:338751	18.7815	-2	0.506633	0.407364
NW_020869000.1:338751	20.88	-4	0.506633	0.407364
NW_020869000.1:338751	13.7963	-4	0.506633	0.407364
NW_020869000.1:338751	16.368	-4	0.506633	0.407364
NW_020869000.1:338751	9.1729	-4	0.506633	0.407364
NW_020869000.1:338751	10.3651	-4	0.506633	0.407364
NW_020869000.1:338751	8.188	-4	0.506633	0.407364
NW_020869000.1:338751	11.209	-4	0.506633	0.407364
NW_020869000.1:338751	12.8688	-4	0.506633	0.407364
NW_020869000.1:338751	11.0654	-4	0.506633	0.407364
NW_020869000.1:338751	11.3467	-4	0.506633	0.407364
NW_020869000.1:338751	17.5197	-4	0.506633	0.407364
NW_020869000.1:338751	8.763	-4	0.506633	0.407364
NW_020869000.1:338751	13.339	-4	0.506633	0.407364
NW_020869000.1:338751	13.9862	-4	0.506633	0.407364
NW_020869000.1:338751	19.95	7	0.506633	0.407364
NW_020869000.1:338751	12.686	-4	0.506633	0.407364
NW_020869000.1:338751	18.8878	-4	0.506633	0.407364
NW_020869000.1:338751	18.927	-4	0.506633	0.407364
NW_020869000.1:338751	8.666	-4	0.506633	0.407364
NW_020869000.1:338751	9.0827	-4	0.506633	0.407364
NW_020869000.1:338751	9.197	-4	0.506633	0.407364
NW_020869000.1:338751	15.995	-4	0.506633	0.407364
NW_020869000.1:338751	12.108	-4	0.506633	0.407364
NW_020869000.1:338751	14.5663	-4	0.506633	0.407364
NW_020869000.1:338751	22.84	-2	0.506633	0.407364
NW_020869421.1:132288	11.902	0	-0.506021	-0.462443
NW_020869421.1:132288	13.9999	0	-0.506021	-0.462443
NW_020869421.1:132288	17.897	15	-0.506021	-0.462443
NW_020869421.1:132288	12.079	12	-0.506021	-0.462443
NW_020869421.1:132288	14.8891	12	-0.506021	-0.462443
NW_020869421.1:132288	21.518	9	-0.506021	-0.462443
NW_020869421.1:132288	12.6553	12	-0.506021	-0.462443
NW_020869421.1:132288	18.5072	9	-0.506021	-0.462443
NW_020869421.1:132288	17.3647	9	-0.506021	-0.462443
NW_020869421.1:132288	17.818	9	-0.506021	-0.462443
NW_020869421.1:132288	17.96	12	-0.506021	-0.462443
NW_020869421.1:132288	11.6556	9	-0.506021	-0.462443
NW_020869421.1:132288	15.581	12	-0.506021	-0.462443
NW_020869421.1:132288	13.3324	12	-0.506021	-0.462443
NW_020869421.1:132288	23.345	0	-0.506021	-0.462443
NW_020869421.1:132288	24.488	3	-0.506021	-0.462443
NW_020869421.1:132288	17.035	9	-0.506021	-0.462443
NW_020869421.1:132288	6.027	12	-0.506021	-0.462443
NW_020869421.1:132288	22.292	6	-0.506021	-0.462443
NW_020869421.1:132288	18.4935	9	-0.506021	-0.462443
NW_020869421.1:132288	12.509	0	-0.506021	-0.462443
NW_020869421.1:132288	11.452	3	-0.506021	-0.462443
NW_020869421.1:132288	7.8984	9	-0.506021	-0.462443
NW_020869421.1:132288	8.1986	12	-0.506021	-0.462443
NW_020869421.1:132288	17.4787	-3	-0.506021	-0.462443
NW_020869421.1:132288	18.58	-3	-0.506021	-0.462443
NW_020869421.1:132288	13.947	-3	-0.506021	-0.462443
NW_020869421.1:132288	17.4265	-3	-0.506021	-0.462443
NW_020869421.1:132288	14.247	6	-0.506021	-0.462443
NW_020869421.1:132288	17.7006	9	-0.506021	-0.462443
NW_020869421.1:132288	7.94	12	-0.506021	-0.462443
NW_020869421.1:132288	20.121	9	-0.506021	-0.462443
NW_020869421.1:132288	12.8948	6	-0.506021	-0.462443
NW_020869421.1:132288	11.816	9	-0.506021	-0.462443
NW_020869421.1:132288	18.933	-6	-0.506021	-0.462443
NW_020869421.1:132288	14.7608	3	-0.506021	-0.462443
NW_020869421.1:132288	14.4764	0	-0.506021	-0.462443
NW_020869421.1:132288	8.086	6	-0.506021	-0.462443
NW_020869421.1:132288	5.966	9	-0.506021	-0.462443
NW_020869421.1:132288	14.6446	12	-0.506021	-0.462443
NW_020869421.1:132288	16.245	-3	-0.506021	-0.462443
NW_020869421.1:132288	11.647	-3	-0.506021	-0.462443
NW_020869421.1:132288	17.89	-9	-0.506021	-0.462443
NW_020869421.1:132288	21.86	-9	-0.506021	-0.462443
NW_020869421.1:132288	16.8812	3	-0.506021	-0.462443
NW_020869421.1:132288	21.935	-3	-0.506021	-0.462443
NW_020869421.1:132288	18.4704	9	-0.506021	-0.462443
NW_020869421.1:132288	16.967	9	-0.506021	-0.462443
NW_020869421.1:132288	23.183	-9	-0.506021	-0.462443
NW_020869421.1:132288	20.9867	-9	-0.506021	-0.462443
NW_020869421.1:132288	9.11	6	-0.506021	-0.462443
NW_020869421.1:132288	10.3366	9	-0.506021	-0.462443
NW_020869421.1:132288	15.1754	9	-0.506021	-0.462443
NW_020869421.1:132288	13.305	0	-0.506021	-0.462443
NW_020869421.1:132288	7.34	12	-0.506021	-0.462443
NW_020869421.1:132288	14.54	12	-0.506021	-0.462443
NW_020869421.1:132288	9.545	12	-0.506021	-0.462443
NW_020869421.1:132288	8.107	9	-0.506021	-0.462443
NW_020869421.1:132288	9.085	12	-0.506021	-0.462443
NW_020869421.1:132288	20.739	9	-0.506021	-0.462443
NW_020869421.1:132288	9.391	9	-0.506021	-0.462443
NW_020869421.1:132288	17.2144	12	-0.506021	-0.462443
NW_020869421.1:132288	12.1252	12	-0.506021	-0.462443
NW_020869421.1:132288	11.546	9	-0.506021	-0.462443
NW_020869421.1:132288	23.794	3	-0.506021	-0.462443
NW_020869421.1:132288	21.65	3	-0.506021	-0.462443
NW_020869421.1:132288	15.1419	6	-0.506021	-0.462443
NW_020869421.1:132288	11.249	9	-0.506021	-0.462443
NW_020869421.1:132288	7.116	6	-0.506021	-0.462443
NW_020869421.1:132288	13.647	6	-0.506021	-0.462443
NW_020869421.1:132288	20.88	3	-0.506021	-0.462443
NW_020869421.1:132288	10.472	3	-0.506021	-0.462443
NW_020869421.1:132288	18.917	-6	-0.506021	-0.462443
NW_020869421.1:132288	9.1729	12	-0.506021	-0.462443
NW_020869421.1:132288	10.3651	12	-0.506021	-0.462443
NW_020869421.1:132288	15.599	6	-0.506021	-0.462443
NW_020869421.1:132288	9.676	12	-0.506021	-0.462443
NW_020869421.1:132288	12.8688	9	-0.506021	-0.462443
NW_020869421.1:132288	14.7343	-3	-0.506021	-0.462443
NW_020869421.1:132288	11.0654	6	-0.506021	-0.462443
NW_020869421.1:132288	14.26	12	-0.506021	-0.462443
NW_020869421.1:132288	16.6103	3	-0.506021	-0.462443
NW_020869421.1:132288	18.8878	9	-0.506021	-0.462443
NW_020869421.1:132288	8.651	12	-0.506021	-0.462443
NW_020869421.1:132288	10.742	12	-0.506021	-0.462443
NW_020869421.1:132288	11.7903	3	-0.506021	-0.462443
NW_020869421.1:132288	11.6036	3	-0.506021	-0.462443
NW_020869421.1:132288	16.2036	3	-0.506021	-0.462443
NW_020869421.1:132288	17.4503	0	-0.506021	-0.462443
NW_020869421.1:132288	21.874	0	-0.506021	-0.462443
NW_020869421.1:132288	14.546	9	-0.506021	-0.462443
NW_020869421.1:132288	15.995	9	-0.506021	-0.462443
NW_020869421.1:132288	24.713	-9	-0.506021	-0.462443
NW_020869421.1:132288	23.649	-9	-0.506021	-0.462443
NW_020869421.1:132288	12.108	9	-0.506021	-0.462443
NW_020869421.1:132288	8.068	12	-0.506021	-0.462443
NW_020869421.1:132288	9.6715	9	-0.506021	-0.462443
NW_020869421.1:132288	14.5663	0	-0.506021	-0.462443
NW_020868344.1:307127	10.9635	0	0.586228	0.554192
NW_020868344.1:307127	12.857	6	0.586228	0.554192
NW_020868344.1:307127	12.079	6	0.586228	0.554192
NW_020868344.1:307127	14.8891	0	0.586228	0.554192
NW_020868344.1:307127	16.8282	6	0.586228	0.554192
NW_020868344.1:307127	21.518	6	0.586228	0.554192
NW_020868344.1:307127	21.296	6	0.586228	0.554192
NW_020868344.1:307127	22.2171	0	0.586228	0.554192
NW_020868344.1:307127	35.347	6	0.586228	0.554192
NW_020868344.1:307127	29.083	6	0.586228	0.554192
NW_020868344.1:307127	17.818	0	0.586228	0.554192
NW_020868344.1:307127	14.0366	6	0.586228	0.554192
NW_020868344.1:307127	7.931	0	0.586228	0.554192
NW_020868344.1:307127	13.3324	0	0.586228	0.554192
NW_020868344.1:307127	16.5528	0	0.586228	0.554192
NW_020868344.1:307127	15.0053	0	0.586228	0.554192
NW_020868344.1:307127	24.488	12	0.586228	0.554192
NW_020868344.1:307127	17.035	6	0.586228	0.554192
NW_020868344.1:307127	19.1157	6	0.586228	0.554192
NW_020868344.1:307127	14.841	0	0.586228	0.554192
NW_020868344.1:307127	22.292	6	0.586228	0.554192
NW_020868344.1:307127	8.169	0	0.586228	0.554192
NW_020868344.1:307127	17.6745	0	0.586228	0.554192
NW_020868344.1:307127	13.414	0	0.586228	0.554192
NW_020868344.1:307127	13.686	0	0.586228	0.554192
NW_020868344.1:307127	14.535	0	0.586228	0.554192
NW_020868344.1:307127	12.509	0	0.586228	0.554192
NW_020868344.1:307127	14.6463	0	0.586228	0.554192
NW_020868344.1:307127	13.5837	0	0.586228	0.554192
NW_020868344.1:307127	8.1986	0	0.586228	0.554192
NW_020868344.1:307127	7.369	0	0.586228	0.554192
NW_020868344.1:307127	8.774	0	0.586228	0.554192
NW_020868344.1:307127	7.94	0	0.586228	0.554192
NW_020868344.1:307127	22.4963	6	0.586228	0.554192
NW_020868344.1:307127	26.961	6	0.586228	0.554192
NW_020868344.1:307127	26.255	6	0.586228	0.554192
NW_020868344.1:307127	11.209	-2	0.586228	0.554192
NW_020868344.1:307127	21.3638	0	0.586228	0.554192
NW_020868344.1:307127	10.449	0	0.586228	0.554192
NW_020868344.1:307127	17.564	0	0.586228	0.554192
NW_020868344.1:307127	20.121	0	0.586228	0.554192
NW_020868344.1:307127	16.027	0	0.586228	0.554192
NW_020868344.1:307127	14.7608	0	0.586228	0.554192
NW_020868344.1:307127	6.186	0	0.586228	0.554192
NW_020868344.1:307127	8.086	0	0.586228	0.554192
NW_020868344.1:307127	7.1247	0	0.586228	0.554192
NW_020868344.1:307127	21.86	6	0.586228	0.554192
NW_020868344.1:307127	16.8812	0	0.586228	0.554192
NW_020868344.1:307127	8.841	0	0.586228	0.554192
NW_020868344.1:307127	28.02	2	0.586228	0.554192
NW_020868344.1:307127	25.528	6	0.586228	0.554192
NW_020868344.1:307127	23.183	0	0.586228	0.554192
NW_020868344.1:307127	20.9867	-2	0.586228	0.554192
NW_020868344.1:307127	9.67	0	0.586228	0.554192
NW_020868344.1:307127	20.6122	0	0.586228	0.554192
NW_020868344.1:307127	9.326	0	0.586228	0.554192
NW_020868344.1:307127	9.11	0	0.586228	0.554192
NW_020868344.1:307127	15.1754	0	0.586228	0.554192
NW_020868344.1:307127	13.386	0	0.586228	0.554192
NW_020868344.1:307127	13.305	0	0.586228	0.554192
NW_020868344.1:307127	16.4005	0	0.586228	0.554192
NW_020868344.1:307127	17.954	0	0.586228	0.554192
NW_020868344.1:307127	12.3119	0	0.586228	0.554192
NW_020868344.1:307127	9.545	0	0.586228	0.554192
NW_020868344.1:307127	25.5824	6	0.586228	0.554192
NW_020868344.1:307127	19.313	6	0.586228	0.554192
NW_020868344.1:307127	23.9626	6	0.586228	0.554192
NW_020868344.1:307127	8.107	0	0.586228	0.554192
NW_020868344.1:307127	14.39	0	0.586228	0.554192
NW_020868344.1:307127	9.8703	0	0.586228	0.554192
NW_020868344.1:307127	9.085	0	0.586228	0.554192
NW_020868344.1:307127	20.4797	6	0.586228	0.554192
NW_020868344.1:307127	20.739	0	0.586228	0.554192
NW_020868344.1:307127	17.2144	6	0.586228	0.554192
NW_020868344.1:307127	20.8505	6	0.586228	0.554192
NW_020868344.1:307127	15.2758	0	0.586228	0.554192
NW_020868344.1:307127	11.649	0	0.586228	0.554192
NW_020868344.1:307127	13.1036	0	0.586228	0.554192
NW_020868344.1:307127	15.951	0	0.586228	0.554192
NW_020868344.1:307127	12.3292	0	0.586228	0.554192
NW_020868344.1:307127	16.606	0	0.586228	0.554192
NW_020868344.1:307127	8.281	0	0.586228	0.554192
NW_020868344.1:307127	13.647	0	0.586228	0.554192
NW_020868344.1:307127	21.394	6	0.586228	0.554192
NW_020868344.1:307127	18.4542	6	0.586228	0.554192
NW_020868344.1:307127	20.88	6	0.586228	0.554192
NW_020868344.1:307127	10.472	0	0.586228	0.554192
NW_020868344.1:307127	18.917	0	0.586228	0.554192
NW_020868344.1:307127	9.1729	0	0.586228	0.554192
NW_020868344.1:307127	11.209	0	0.586228	0.554192
NW_020868344.1:307127	15.599	0	0.586228	0.554192
NW_020868344.1:307127	9.676	0	0.586228	0.554192
NW_020868344.1:307127	12.8688	0	0.586228	0.554192
NW_020868344.1:307127	14.7343	0	0.586228	0.554192
NW_020868344.1:307127	14.678	0	0.586228	0.554192
NW_020868344.1:307127	17.5197	0	0.586228	0.554192
NW_020868344.1:307127	8.763	0	0.586228	0.554192
NW_020868344.1:307127	13.339	-2	0.586228	0.554192
NW_020868344.1:307127	10.443	0	0.586228	0.554192
NW_020868344.1:307127	9.378	0	0.586228	0.554192
NW_020868344.1:307127	18.327	0	0.586228	0.554192
NW_020868344.1:307127	18.8878	0	0.586228	0.554192
NW_020868344.1:307127	18.927	0	0.586228	0.554192
NW_020868344.1:307127	11.7903	0	0.586228	0.554192
NW_020868344.1:307127	10.168	0	0.586228	0.554192
NW_020868344.1:307127	11.6036	0	0.586228	0.554192
NW_020868344.1:307127	23.941	6	0.586228	0.554192
NW_020868344.1:307127	21.874	6	0.586228	0.554192
NW_020868344.1:307127	25.977	0	0.586228	0.554192
NW_020868344.1:307127	23.649	0	0.586228	0.554192
NW_020868344.1:307127	12.108	0	0.586228	0.554192
NW_020868344.1:307127	12.0716	0	0.586228	0.554192
NW_020868344.1:307127	11.7698	0	0.586228	0.554192
NW_020872587.1:7026	12.857	8	0.608602	0.511131
NW_020872587.1:7026	12.079	-4	0.608602	0.511131
NW_020872587.1:7026	14.8891	-4	0.608602	0.511131
NW_020872587.1:7026	21.518	11	0.608602	0.511131
NW_020872587.1:7026	12.6553	-6	0.608602	0.511131
NW_020872587.1:7026	18.5072	11	0.608602	0.511131
NW_020872587.1:7026	17.3647	11	0.608602	0.511131
NW_020872587.1:7026	18.768	10	0.608602	0.511131
NW_020872587.1:7026	29.083	10	0.608602	0.511131
NW_020872587.1:7026	17.818	-6	0.608602	0.511131
NW_020872587.1:7026	17.96	-5	0.608602	0.511131
NW_020872587.1:7026	13.3324	-8	0.608602	0.511131
NW_020872587.1:7026	16.5735	-5	0.608602	0.511131
NW_020872587.1:7026	24.488	24	0.608602	0.511131
NW_020872587.1:7026	19.1157	-1	0.608602	0.511131
NW_020872587.1:7026	12.5009	-2	0.608602	0.511131
NW_020872587.1:7026	14.841	-6	0.608602	0.511131
NW_020872587.1:7026	17.6745	-3	0.608602	0.511131
NW_020872587.1:7026	20.8253	11	0.608602	0.511131
NW_020872587.1:7026	13.5837	12	0.608602	0.511131
NW_020872587.1:7026	9.2013	-7	0.608602	0.511131
NW_020872587.1:7026	18.58	-8	0.608602	0.511131
NW_020872587.1:7026	17.4265	-8	0.608602	0.511131
NW_020872587.1:7026	14.247	-6	0.608602	0.511131
NW_020872587.1:7026	7.94	-6	0.608602	0.511131
NW_020872587.1:7026	21.3638	11	0.608602	0.511131
NW_020872587.1:7026	20.121	8	0.608602	0.511131
NW_020872587.1:7026	18.933	-6	0.608602	0.511131
NW_020872587.1:7026	13.3465	-6	0.608602	0.511131
NW_020872587.1:7026	14.4764	-6	0.608602	0.511131
NW_020872587.1:7026	6.186	-7	0.608602	0.511131
NW_020872587.1:7026	8.086	-6	0.608602	0.511131
NW_020872587.1:7026	14.6446	-3	0.608602	0.511131
NW_020872587.1:7026	16.245	9	0.608602	0.511131
NW_020872587.1:7026	11.647	11	0.608602	0.511131
NW_020872587.1:7026	16.8812	-2	0.608602	0.511131
NW_020872587.1:7026	8.841	-1	0.608602	0.511131
NW_020872587.1:7026	16.7958	-6	0.608602	0.511131
NW_020872587.1:7026	28.02	10	0.608602	0.511131
NW_020872587.1:7026	15.554	8	0.608602	0.511131
NW_020872587.1:7026	9.11	-4	0.608602	0.511131
NW_020872587.1:7026	9.332	-4	0.608602	0.511131
NW_020872587.1:7026	9.475	-6	0.608602	0.511131
NW_020872587.1:7026	13.386	-6	0.608602	0.511131
NW_020872587.1:7026	15.6367	-9	0.608602	0.511131
NW_020872587.1:7026	7.34	-3	0.608602	0.511131
NW_020872587.1:7026	14.54	-1	0.608602	0.511131
NW_020872587.1:7026	9.545	-4	0.608602	0.511131
NW_020872587.1:7026	13.9014	1	0.608602	0.511131
NW_020872587.1:7026	9.085	-5	0.608602	0.511131
NW_020872587.1:7026	20.949	12	0.608602	0.511131
NW_020872587.1:7026	9.391	-2	0.608602	0.511131
NW_020872587.1:7026	10.635	-3	0.608602	0.511131
NW_020872587.1:7026	15.692	-1	0.608602	0.511131
NW_020872587.1:7026	15.2758	-5	0.608602	0.511131
NW_020872587.1:7026	14.358	-3	0.608602	0.511131
NW_020872587.1:7026	18.4542	-4	0.608602	0.511131
NW_020872587.1:7026	23.165	11	0.608602	0.511131
NW_020872587.1:7026	20.88	8	0.608602	0.511131
NW_020872587.1:7026	13.7963	-2	0.608602	0.511131
NW_020872587.1:7026	16.368	-5	0.608602	0.511131
NW_020872587.1:7026	18.917	-2	0.608602	0.511131
NW_020872587.1:7026	13.6673	-2	0.608602	0.511131
NW_020872587.1:7026	11.209	-8	0.608602	0.511131
NW_020872587.1:7026	16.57	-2	0.608602	0.511131
NW_020872587.1:7026	15.599	-1	0.608602	0.511131
NW_020872587.1:7026	12.8688	-5	0.608602	0.511131
NW_020872587.1:7026	16.6103	8	0.608602	0.511131
NW_020872587.1:7026	18.8878	8	0.608602	0.511131
NW_020872587.1:7026	18.927	11	0.608602	0.511131
NW_020872587.1:7026	8.651	-6	0.608602	0.511131
NW_020872587.1:7026	10.742	-6	0.608602	0.511131
NW_020872587.1:7026	10.168	-6	0.608602	0.511131
NW_020872587.1:7026	18.531	-4	0.608602	0.511131
NW_020872587.1:7026	9.989	-6	0.608602	0.511131
NW_020872587.1:7026	12.108	-2	0.608602	0.511131
NW_020872587.1:7026	9.9372	-8	0.608602	0.511131
NW_020872587.1:7026	12.0716	-8	0.608602	0.511131
NW_020872587.1:7026	11.7698	-6	0.608602	0.511131
NW_020872788.1:580574	17.3647	-3	-0.553131	-0.509729
NW_020872788.1:580574	20.021	3	-0.553131	-0.509729
NW_020872788.1:580574	35.347	-11	-0.553131	-0.509729
NW_020872788.1:580574	14.0366	0	-0.553131	-0.509729
NW_020872788.1:580574	18.843	-4	-0.553131	-0.509729
NW_020872788.1:580574	15.0053	-1	-0.553131	-0.509729
NW_020872788.1:580574	24.488	-11	-0.553131	-0.509729
NW_020872788.1:580574	12.5009	0	-0.553131	-0.509729
NW_020872788.1:580574	14.683	-4	-0.553131	-0.509729
NW_020872788.1:580574	22.292	-3	-0.553131	-0.509729
NW_020872788.1:580574	23.57	-3	-0.553131	-0.509729
NW_020872788.1:580574	21.215	-4	-0.553131	-0.509729
NW_020872788.1:580574	13.686	-5	-0.553131	-0.509729
NW_020872788.1:580574	14.6463	-4	-0.553131	-0.509729
NW_020872788.1:580574	18.0923	-13	-0.553131	-0.509729
NW_020872788.1:580574	26.255	-11	-0.553131	-0.509729
NW_020872788.1:580574	11.209	-11	-0.553131	-0.509729
NW_020872788.1:580574	21.3638	-5	-0.553131	-0.509729
NW_020872788.1:580574	15.684	-2	-0.553131	-0.509729
NW_020872788.1:580574	16.027	-2	-0.553131	-0.509729
NW_020872788.1:580574	18.886	2	-0.553131	-0.509729
NW_020872788.1:580574	21.068	-13	-0.553131	-0.509729
NW_020872788.1:580574	6.186	4	-0.553131	-0.509729
NW_020872788.1:580574	5.966	1	-0.553131	-0.509729
NW_020872788.1:580574	11.647	-4	-0.553131	-0.509729
NW_020872788.1:580574	23.763	-10	-0.553131	-0.509729
NW_020872788.1:580574	13.7502	-4	-0.553131	-0.509729
NW_020872788.1:580574	16.7958	-2	-0.553131	-0.509729
NW_020872788.1:580574	16.964	-3	-0.553131	-0.509729
NW_020872788.1:580574	24.66	-4	-0.553131	-0.509729
NW_020872788.1:580574	20.9867	-5	-0.553131	-0.509729
NW_020872788.1:580574	14.78	1	-0.553131	-0.509729
NW_020872788.1:580574	15.1754	-4	-0.553131	-0.509729
NW_020872788.1:580574	12.3939	7	-0.553131	-0.509729
NW_020872788.1:580574	16.4005	-6	-0.553131	-0.509729
NW_020872788.1:580574	7.34	7	-0.553131	-0.509729
NW_020872788.1:580574	25.5824	-11	-0.553131	-0.509729
NW_020872788.1:580574	34.464	-12	-0.553131	-0.509729
NW_020872788.1:580574	11.102	4	-0.553131	-0.509729
NW_020872788.1:580574	14.39	-2	-0.553131	-0.509729
NW_020872788.1:580574	9.105	2	-0.553131	-0.509729
NW_020872788.1:580574	20.949	-5	-0.553131	-0.509729
NW_020872788.1:580574	9.391	-5	-0.553131	-0.509729
NW_020872788.1:580574	22.702	-4	-0.553131	-0.509729
NW_020872788.1:580574	21.633	-11	-0.553131	-0.509729
NW_020872788.1:580574	21.65	-11	-0.553131	-0.509729
NW_020872788.1:580574	16.606	-3	-0.553131	-0.509729
NW_020872788.1:580574	15.1419	-1	-0.553131	-0.509729
NW_020872788.1:580574	13.7343	-3	-0.553131	-0.509729
NW_020872788.1:580574	1.426	-2	-0.553131	-0.509729
NW_020872788.1:580574	10.443	-1	-0.553131	-0.509729
NW_020872788.1:580574	8.666	-6	-0.553131	-0.509729
NW_020872788.1:580574	11.7903	-13	-0.553131	-0.509729
NW_020872788.1:580574	16.2036	-6	-0.553131	-0.509729
NW_020872788.1:580574	9.989	1	-0.553131	-0.509729
NW_020872788.1:580574	23.649	-12	-0.553131	-0.509729
NW_020872788.1:580574	22.7718	-12	-0.553131	-0.509729
NW_020872788.1:580574	12.108	-11	-0.553131	-0.509729
NW_020872788.1:580574	14.5663	-4	-0.553131	-0.509729
NW_020868569.1:296214	13.9999	0	-0.656521	-0.672283
NW_020868569.1:296214	7.431	-2	-0.656521	-0.672283
NW_020868569.1:296214	20.181	-4	-0.656521	-0.672283
NW_020868569.1:296214	22.2171	-4	-0.656521	-0.672283
NW_020868569.1:296214	20.4575	-4	-0.656521	-0.672283
NW_020868569.1:296214	28.424	-2	-0.656521	-0.672283
NW_020868569.1:296214	6.475	-2	-0.656521	-0.672283
NW_020868569.1:296214	17.818	-2	-0.656521	-0.672283
NW_020868569.1:296214	16.6753	-2	-0.656521	-0.672283
NW_020868569.1:296214	7.931	0	-0.656521	-0.672283
NW_020868569.1:296214	23.345	-4	-0.656521	-0.672283
NW_020868569.1:296214	24.488	-4	-0.656521	-0.672283
NW_020868569.1:296214	17.035	-4	-0.656521	-0.672283
NW_020868569.1:296214	6.027	2	-0.656521	-0.672283
NW_020868569.1:296214	14.841	2	-0.656521	-0.672283
NW_020868569.1:296214	22.292	-4	-0.656521	-0.672283
NW_020868569.1:296214	23.57	-4	-0.656521	-0.672283
NW_020868569.1:296214	18.4935	-4	-0.656521	-0.672283
NW_020868569.1:296214	13.686	2	-0.656521	-0.672283
NW_020868569.1:296214	11.452	-4	-0.656521	-0.672283
NW_020868569.1:296214	9.2013	4	-0.656521	-0.672283
NW_020868569.1:296214	11.3174	4	-0.656521	-0.672283
NW_020868569.1:296214	18.0923	2	-0.656521	-0.672283
NW_020868569.1:296214	17.4787	0	-0.656521	-0.672283
NW_020868569.1:296214	14.247	2	-0.656521	-0.672283
NW_020868569.1:296214	17.7006	2	-0.656521	-0.672283
NW_020868569.1:296214	7.94	2	-0.656521	-0.672283
NW_020868569.1:296214	26.255	-4	-0.656521	-0.672283
NW_020868569.1:296214	11.209	-4	-0.656521	-0.672283
NW_020868569.1:296214	20.121	2	-0.656521	-0.672283
NW_020868569.1:296214	18.886	0	-0.656521	-0.672283
NW_020868569.1:296214	14.7608	0	-0.656521	-0.672283
NW_020868569.1:296214	14.4764	0	-0.656521	-0.672283
NW_020868569.1:296214	5.966	2	-0.656521	-0.672283
NW_020868569.1:296214	11.647	-2	-0.656521	-0.672283
NW_020868569.1:296214	21.86	-2	-0.656521	-0.672283
NW_020868569.1:296214	18.4704	-2	-0.656521	-0.672283
NW_020868569.1:296214	16.964	-2	-0.656521	-0.672283
NW_020868569.1:296214	28.02	-4	-0.656521	-0.672283
NW_020868569.1:296214	23.4501	-4	-0.656521	-0.672283
NW_020868569.1:296214	25.528	-4	-0.656521	-0.672283
NW_020868569.1:296214	19.3	-2	-0.656521	-0.672283
NW_020868569.1:296214	9.11	2	-0.656521	-0.672283
NW_020868569.1:296214	9.332	2	-0.656521	-0.672283
NW_020868569.1:296214	10.3366	2	-0.656521	-0.672283
NW_020868569.1:296214	8.277	2	-0.656521	-0.672283
NW_020868569.1:296214	12.3939	2	-0.656521	-0.672283
NW_020868569.1:296214	25.5824	-4	-0.656521	-0.672283
NW_020868569.1:296214	23.9626	-4	-0.656521	-0.672283
NW_020868569.1:296214	30.616	-4	-0.656521	-0.672283
NW_020868569.1:296214	34.464	-4	-0.656521	-0.672283
NW_020868569.1:296214	8.107	2	-0.656521	-0.672283
NW_020868569.1:296214	14.39	2	-0.656521	-0.672283
NW_020868569.1:296214	10.9983	2	-0.656521	-0.672283
NW_020868569.1:296214	9.9968	2	-0.656521	-0.672283
NW_020868569.1:296214	20.739	-2	-0.656521	-0.672283
NW_020868569.1:296214	9.391	-2	-0.656521	-0.672283
NW_020868569.1:296214	22.702	-4	-0.656521	-0.672283
NW_020868569.1:296214	15.909	0	-0.656521	-0.672283
NW_020868569.1:296214	12.1252	0	-0.656521	-0.672283
NW_020868569.1:296214	15.0234	0	-0.656521	-0.672283
NW_020868569.1:296214	21.633	-4	-0.656521	-0.672283
NW_020868569.1:296214	21.65	-2	-0.656521	-0.672283
NW_020868569.1:296214	12.63	2	-0.656521	-0.672283
NW_020868569.1:296214	15.692	-4	-0.656521	-0.672283
NW_020868569.1:296214	11.649	2	-0.656521	-0.672283
NW_020868569.1:296214	8.281	2	-0.656521	-0.672283
NW_020868569.1:296214	1.426	0	-0.656521	-0.672283
NW_020868569.1:296214	14.358	0	-0.656521	-0.672283
NW_020868569.1:296214	20.88	-2	-0.656521	-0.672283
NW_020868569.1:296214	13.6673	2	-0.656521	-0.672283
NW_020868569.1:296214	8.188	0	-0.656521	-0.672283
NW_020868569.1:296214	11.3467	2	-0.656521	-0.672283
NW_020868569.1:296214	14.26	2	-0.656521	-0.672283
NW_020868569.1:296214	14.678	0	-0.656521	-0.672283
NW_020868569.1:296214	17.5197	-2	-0.656521	-0.672283
NW_020868569.1:296214	8.763	2	-0.656521	-0.672283
NW_020868569.1:296214	21.581	0	-0.656521	-0.672283
NW_020868569.1:296214	13.339	2	-0.656521	-0.672283
NW_020868569.1:296214	18.8878	-4	-0.656521	-0.672283
NW_020868569.1:296214	18.927	-4	-0.656521	-0.672283
NW_020868569.1:296214	11.7903	2	-0.656521	-0.672283
NW_020868569.1:296214	9.0827	2	-0.656521	-0.672283
NW_020868569.1:296214	19.6451	-2	-0.656521	-0.672283
NW_020868569.1:296214	14.918	2	-0.656521	-0.672283
NW_020868569.1:296214	16.1098	2	-0.656521	-0.672283
NW_020868569.1:296214	21.874	-2	-0.656521	-0.672283
NW_020868569.1:296214	14.546	-4	-0.656521	-0.672283
NW_020868569.1:296214	25.977	-4	-0.656521	-0.672283
NW_020868569.1:296214	15.995	-2	-0.656521	-0.672283
NW_020868569.1:296214	23.847	0	-0.656521	-0.672283
NW_020868569.1:296214	9.6715	2	-0.656521	-0.672283
NW_020868569.1:296214	12.0716	2	-0.656521	-0.672283
NW_020869150.1:290225	10.9635	-6	0.525579	0.455526
NW_020869150.1:290225	13.9999	-5	0.525579	0.455526
NW_020869150.1:290225	15.3258	-1	0.525579	0.455526
NW_020869150.1:290225	12.079	-1	0.525579	0.455526
NW_020869150.1:290225	14.8891	-6	0.525579	0.455526
NW_020869150.1:290225	12.6553	-6	0.525579	0.455526
NW_020869150.1:290225	21.296	-2	0.525579	0.455526
NW_020869150.1:290225	18.5072	-7	0.525579	0.455526
NW_020869150.1:290225	23.164	-4	0.525579	0.455526
NW_020869150.1:290225	20.021	-1	0.525579	0.455526
NW_020869150.1:290225	6.475	-8	0.525579	0.455526
NW_020869150.1:290225	16.6753	-6	0.525579	0.455526
NW_020869150.1:290225	17.96	-8	0.525579	0.455526
NW_020869150.1:290225	7.931	-10	0.525579	0.455526
NW_020869150.1:290225	11.6556	-6	0.525579	0.455526
NW_020869150.1:290225	15.369	-8	0.525579	0.455526
NW_020869150.1:290225	16.5735	-8	0.525579	0.455526
NW_020869150.1:290225	18.843	-6	0.525579	0.455526
NW_020869150.1:290225	15.0053	-7	0.525579	0.455526
NW_020869150.1:290225	11.2922	-6	0.525579	0.455526
NW_020869150.1:290225	24.488	-1	0.525579	0.455526
NW_020869150.1:290225	12.5009	-8	0.525579	0.455526
NW_020869150.1:290225	11.9896	-8	0.525579	0.455526
NW_020869150.1:290225	8.407	-8	0.525579	0.455526
NW_020869150.1:290225	14.841	-8	0.525579	0.455526
NW_020869150.1:290225	17.6745	-8	0.525579	0.455526
NW_020869150.1:290225	23.869	-4	0.525579	0.455526
NW_020869150.1:290225	18.4935	-4	0.525579	0.455526
NW_020869150.1:290225	11.452	-5	0.525579	0.455526
NW_020869150.1:290225	7.8984	-6	0.525579	0.455526
NW_020869150.1:290225	7.369	-6	0.525579	0.455526
NW_020869150.1:290225	17.4787	-2	0.525579	0.455526
NW_020869150.1:290225	8.774	-8	0.525579	0.455526
NW_020869150.1:290225	17.7006	-6	0.525579	0.455526
NW_020869150.1:290225	7.94	-8	0.525579	0.455526
NW_020869150.1:290225	13.489	-8	0.525579	0.455526
NW_020869150.1:290225	26.961	-6	0.525579	0.455526
NW_020869150.1:290225	26.255	0	0.525579	0.455526
NW_020869150.1:290225	10.449	-7	0.525579	0.455526
NW_020869150.1:290225	15.684	-8	0.525579	0.455526
NW_020869150.1:290225	17.564	-6	0.525579	0.455526
NW_020869150.1:290225	20.121	-7	0.525579	0.455526
NW_020869150.1:290225	16.027	-7	0.525579	0.455526
NW_020869150.1:290225	12.7234	-8	0.525579	0.455526
NW_020869150.1:290225	12.801	-8	0.525579	0.455526
NW_020869150.1:290225	13.3465	-6	0.525579	0.455526
NW_020869150.1:290225	5.966	-6	0.525579	0.455526
NW_020869150.1:290225	14.6446	-8	0.525579	0.455526
NW_020869150.1:290225	16.245	-6	0.525579	0.455526
NW_020869150.1:290225	18.747	-7	0.525579	0.455526
NW_020869150.1:290225	17.89	-6	0.525579	0.455526
NW_020869150.1:290225	21.935	-1	0.525579	0.455526
NW_020869150.1:290225	23.763	0	0.525579	0.455526
NW_020869150.1:290225	13.7502	-5	0.525579	0.455526
NW_020869150.1:290225	18.338	-2	0.525579	0.455526
NW_020869150.1:290225	25.528	-2	0.525579	0.455526
NW_020869150.1:290225	19.3	-2	0.525579	0.455526
NW_020869150.1:290225	20.6122	-1	0.525579	0.455526
NW_020869150.1:290225	9.11	-7	0.525579	0.455526
NW_020869150.1:290225	9.332	-5	0.525579	0.455526
NW_020869150.1:290225	16.4005	-6	0.525579	0.455526
NW_020869150.1:290225	14.54	-7	0.525579	0.455526
NW_020869150.1:290225	19.313	-5	0.525579	0.455526
NW_020869150.1:290225	30.616	4	0.525579	0.455526
NW_020869150.1:290225	8.107	-6	0.525579	0.455526
NW_020869150.1:290225	14.39	-6	0.525579	0.455526
NW_020869150.1:290225	10.9983	-6	0.525579	0.455526
NW_020869150.1:290225	13.9014	-2	0.525579	0.455526
NW_020869150.1:290225	9.105	-9	0.525579	0.455526
NW_020869150.1:290225	9.619	-3	0.525579	0.455526
NW_020869150.1:290225	9.085	-3	0.525579	0.455526
NW_020869150.1:290225	14.0159	-3	0.525579	0.455526
NW_020869150.1:290225	9.391	-6	0.525579	0.455526
NW_020869150.1:290225	22.702	-4	0.525579	0.455526
NW_020869150.1:290225	17.2144	-5	0.525579	0.455526
NW_020869150.1:290225	15.909	-2	0.525579	0.455526
NW_020869150.1:290225	11.546	-1	0.525579	0.455526
NW_020869150.1:290225	21.633	-4	0.525579	0.455526
NW_020869150.1:290225	21.65	0	0.525579	0.455526
NW_020869150.1:290225	11.649	-6	0.525579	0.455526
NW_020869150.1:290225	12.3292	-3	0.525579	0.455526
NW_020869150.1:290225	8.281	-8	0.525579	0.455526
NW_020869150.1:290225	7.116	-7	0.525579	0.455526
NW_020869150.1:290225	14.358	-2	0.525579	0.455526
NW_020869150.1:290225	23.165	-7	0.525579	0.455526
NW_020869150.1:290225	10.472	-4	0.525579	0.455526
NW_020869150.1:290225	18.917	-2	0.525579	0.455526
NW_020869150.1:290225	13.6673	-8	0.525579	0.455526
NW_020869150.1:290225	10.3651	-8	0.525579	0.455526
NW_020869150.1:290225	8.188	-8	0.525579	0.455526
NW_020869150.1:290225	9.676	-4	0.525579	0.455526
NW_020869150.1:290225	12.8634	-8	0.525579	0.455526
NW_020869150.1:290225	8.763	-6	0.525579	0.455526
NW_020869150.1:290225	18.323	-3	0.525579	0.455526
NW_020869150.1:290225	13.339	-8	0.525579	0.455526
NW_020869150.1:290225	12.686	-7	0.525579	0.455526
NW_020869150.1:290225	18.8878	-5	0.525579	0.455526
NW_020869150.1:290225	18.927	-5	0.525579	0.455526
NW_020869150.1:290225	11.7903	-6	0.525579	0.455526
NW_020869150.1:290225	10.168	-5	0.525579	0.455526
NW_020869150.1:290225	9.0827	-6	0.525579	0.455526
NW_020869150.1:290225	19.6451	-5	0.525579	0.455526
NW_020869150.1:290225	14.918	-8	0.525579	0.455526
NW_020869150.1:290225	23.941	-2	0.525579	0.455526
NW_020869150.1:290225	21.874	-5	0.525579	0.455526
NW_020869150.1:290225	23.649	-6	0.525579	0.455526
NW_020869150.1:290225	9.6715	-6	0.525579	0.455526
NW_020869150.1:290225	14.5663	-5	0.525579	0.455526
NW_020869150.1:290225	22.84	-2	0.525579	0.455526
NW_020868683.1:279909	13.9999	3	0.554598	0.546203
NW_020868683.1:279909	17.897	12	0.554598	0.546203
NW_020868683.1:279909	15.3258	12	0.554598	0.546203
NW_020868683.1:279909	12.079	12	0.554598	0.546203
NW_020868683.1:279909	16.8282	12	0.554598	0.546203
NW_020868683.1:279909	21.518	3	0.554598	0.546203
NW_020868683.1:279909	21.296	3	0.554598	0.546203
NW_020868683.1:279909	18.5072	3	0.554598	0.546203
NW_020868683.1:279909	17.3647	3	0.554598	0.546203
NW_020868683.1:279909	20.181	24	0.554598	0.546203
NW_020868683.1:279909	22.2171	2	0.554598	0.546203
NW_020868683.1:279909	19.0177	9	0.554598	0.546203
NW_020868683.1:279909	20.4575	2	0.554598	0.546203
NW_020868683.1:279909	20.021	27	0.554598	0.546203
NW_020868683.1:279909	18.768	24	0.554598	0.546203
NW_020868683.1:279909	35.347	36	0.554598	0.546203
NW_020868683.1:279909	29.083	36	0.554598	0.546203
NW_020868683.1:279909	6.475	4	0.554598	0.546203
NW_020868683.1:279909	17.818	-3	0.554598	0.546203
NW_020868683.1:279909	14.0366	4	0.554598	0.546203
NW_020868683.1:279909	22.035	13	0.554598	0.546203
NW_020868683.1:279909	16.6753	13	0.554598	0.546203
NW_020868683.1:279909	7.931	-9	0.554598	0.546203
NW_020868683.1:279909	11.6556	-9	0.554598	0.546203
NW_020868683.1:279909	15.369	-9	0.554598	0.546203
NW_020868683.1:279909	13.3324	-9	0.554598	0.546203
NW_020868683.1:279909	18.63	13	0.554598	0.546203
NW_020868683.1:279909	18.843	3	0.554598	0.546203
NW_020868683.1:279909	15.0053	4	0.554598	0.546203
NW_020868683.1:279909	23.345	34	0.554598	0.546203
NW_020868683.1:279909	20.362	25	0.554598	0.546203
NW_020868683.1:279909	24.488	34	0.554598	0.546203
NW_020868683.1:279909	11.9896	-9	0.554598	0.546203
NW_020868683.1:279909	14.841	-9	0.554598	0.546203
NW_020868683.1:279909	22.292	6	0.554598	0.546203
NW_020868683.1:279909	23.57	6	0.554598	0.546203
NW_020868683.1:279909	20.8253	3	0.554598	0.546203
NW_020868683.1:279909	23.869	21	0.554598	0.546203
NW_020868683.1:279909	21.215	3	0.554598	0.546203
NW_020868683.1:279909	13.414	3	0.554598	0.546203
NW_020868683.1:279909	15.0018	-6	0.554598	0.546203
NW_020868683.1:279909	13.686	-10	0.554598	0.546203
NW_020868683.1:279909	11.432	24	0.554598	0.546203
NW_020868683.1:279909	12.509	33	0.554598	0.546203
NW_020868683.1:279909	9.2013	-9	0.554598	0.546203
NW_020868683.1:279909	18.58	15	0.554598	0.546203
NW_020868683.1:279909	13.947	9	0.554598	0.546203
NW_020868683.1:279909	17.4265	6	0.554598	0.546203
NW_020868683.1:279909	14.247	-9	0.554598	0.546203
NW_020868683.1:279909	17.7006	-10	0.554598	0.546203
NW_020868683.1:279909	22.4963	34	0.554598	0.546203
NW_020868683.1:279909	26.961	27	0.554598	0.546203
NW_020868683.1:279909	26.255	34	0.554598	0.546203
NW_020868683.1:279909	21.3638	25	0.554598	0.546203
NW_020868683.1:279909	17.564	15	0.554598	0.546203
NW_020868683.1:279909	20.121	-10	0.554598	0.546203
NW_020868683.1:279909	18.933	12	0.554598	0.546203
NW_020868683.1:279909	18.886	18	0.554598	0.546203
NW_020868683.1:279909	13.3465	-3	0.554598	0.546203
NW_020868683.1:279909	21.068	-10	0.554598	0.546203
NW_020868683.1:279909	7.1247	-9	0.554598	0.546203
NW_020868683.1:279909	14.6446	-12	0.554598	0.546203
NW_020868683.1:279909	19.3148	9	0.554598	0.546203
NW_020868683.1:279909	16.245	-13	0.554598	0.546203
NW_020868683.1:279909	11.647	-10	0.554598	0.546203
NW_020868683.1:279909	21.935	33	0.554598	0.546203
NW_020868683.1:279909	15.476	33	0.554598	0.546203
NW_020868683.1:279909	23.763	25	0.554598	0.546203
NW_020868683.1:279909	16.7958	-19	0.554598	0.546203
NW_020868683.1:279909	16.964	12	0.554598	0.546203
NW_020868683.1:279909	18.338	24	0.554598	0.546203
NW_020868683.1:279909	24.66	33	0.554598	0.546203
NW_020868683.1:279909	23.4501	33	0.554598	0.546203
NW_020868683.1:279909	19.3	24	0.554598	0.546203
NW_020868683.1:279909	16.967	28	0.554598	0.546203
NW_020868683.1:279909	20.9867	28	0.554598	0.546203
NW_020868683.1:279909	20.6122	28	0.554598	0.546203
NW_020868683.1:279909	15.554	-10	0.554598	0.546203
NW_020868683.1:279909	9.326	21	0.554598	0.546203
NW_020868683.1:279909	9.11	-10	0.554598	0.546203
NW_020868683.1:279909	13.9508	-10	0.554598	0.546203
NW_020868683.1:279909	10.3366	0	0.554598	0.546203
NW_020868683.1:279909	20.53	3	0.554598	0.546203
NW_020868683.1:279909	13.305	12	0.554598	0.546203
NW_020868683.1:279909	16.4005	-9	0.554598	0.546203
NW_020868683.1:279909	17.954	24	0.554598	0.546203
NW_020868683.1:279909	14.54	0	0.554598	0.546203
NW_020868683.1:279909	9.545	-6	0.554598	0.546203
NW_020868683.1:279909	19.313	11	0.554598	0.546203
NW_020868683.1:279909	23.9626	2	0.554598	0.546203
NW_020868683.1:279909	30.616	27	0.554598	0.546203
NW_020868683.1:279909	34.464	2	0.554598	0.546203
NW_020868683.1:279909	14.39	-9	0.554598	0.546203
NW_020868683.1:279909	9.619	-24	0.554598	0.546203
NW_020868683.1:279909	9.085	-12	0.554598	0.546203
NW_020868683.1:279909	14.0159	-24	0.554598	0.546203
NW_020868683.1:279909	22.702	12	0.554598	0.546203
NW_020868683.1:279909	15.0234	-3	0.554598	0.546203
NW_020868683.1:279909	21.633	34	0.554598	0.546203
NW_020868683.1:279909	21.65	12	0.554598	0.546203
NW_020868683.1:279909	15.692	21	0.554598	0.546203
NW_020868683.1:279909	11.649	8	0.554598	0.546203
NW_020868683.1:279909	15.951	8	0.554598	0.546203
NW_020868683.1:279909	12.3292	-4	0.554598	0.546203
NW_020868683.1:279909	15.1419	-4	0.554598	0.546203
NW_020868683.1:279909	13.7343	3	0.554598	0.546203
NW_020868683.1:279909	11.249	-4	0.554598	0.546203
NW_020868683.1:279909	7.116	-18	0.554598	0.546203
NW_020868683.1:279909	13.647	-15	0.554598	0.546203
NW_020868683.1:279909	14.358	-15	0.554598	0.546203
NW_020868683.1:279909	18.4542	12	0.554598	0.546203
NW_020868683.1:279909	23.165	21	0.554598	0.546203
NW_020868683.1:279909	18.7815	13	0.554598	0.546203
NW_020868683.1:279909	16.368	-15	0.554598	0.546203
NW_020868683.1:279909	13.6673	-3	0.554598	0.546203
NW_020868683.1:279909	17.216	-3	0.554598	0.546203
NW_020868683.1:279909	9.1729	-18	0.554598	0.546203
NW_020868683.1:279909	15.599	10	0.554598	0.546203
NW_020868683.1:279909	9.676	25	0.554598	0.546203
NW_020868683.1:279909	12.8688	-9	0.554598	0.546203
NW_020868683.1:279909	14.7343	6	0.554598	0.546203
NW_020868683.1:279909	12.8634	-9	0.554598	0.546203
NW_020868683.1:279909	11.0654	-9	0.554598	0.546203
NW_020868683.1:279909	16.6103	12	0.554598	0.546203
NW_020868683.1:279909	14.678	13	0.554598	0.546203
NW_020868683.1:279909	17.5197	13	0.554598	0.546203
NW_020868683.1:279909	21.581	13	0.554598	0.546203
NW_020868683.1:279909	18.327	21	0.554598	0.546203
NW_020868683.1:279909	12.686	-10	0.554598	0.546203
NW_020868683.1:279909	8.666	-19	0.554598	0.546203
NW_020868683.1:279909	8.651	13	0.554598	0.546203
NW_020868683.1:279909	18.59	4	0.554598	0.546203
NW_020868683.1:279909	10.742	13	0.554598	0.546203
NW_020868683.1:279909	13.4742	-19	0.554598	0.546203
NW_020868683.1:279909	11.7903	-10	0.554598	0.546203
NW_020868683.1:279909	10.168	-10	0.554598	0.546203
NW_020868683.1:279909	19.6451	4	0.554598	0.546203
NW_020868683.1:279909	11.6036	-10	0.554598	0.546203
NW_020868683.1:279909	14.918	-9	0.554598	0.546203
NW_020868683.1:279909	18.531	12	0.554598	0.546203
NW_020868683.1:279909	14.546	13	0.554598	0.546203
NW_020868683.1:279909	25.977	4	0.554598	0.546203
NW_020868683.1:279909	24.713	-13	0.554598	0.546203
NW_020868683.1:279909	9.989	-9	0.554598	0.546203
NW_020868683.1:279909	22.7718	9	0.554598	0.546203
NW_020868683.1:279909	12.108	-13	0.554598	0.546203
NW_020868683.1:279909	12.0716	-9	0.554598	0.546203
NW_020868683.1:279909	14.5663	6	0.554598	0.546203
NW_020868683.1:279909	22.84	25	0.554598	0.546203
NW_020868539.1:104464	14.4944	-5	0.519426	0.376253
NW_020868539.1:104464	12.857	-5	0.519426	0.376253
NW_020868539.1:104464	7.431	-4	0.519426	0.376253
NW_020868539.1:104464	17.897	-4	0.519426	0.376253
NW_020868539.1:104464	14.8891	13	0.519426	0.376253
NW_020868539.1:104464	23.164	-6	0.519426	0.376253
NW_020868539.1:104464	22.2171	8	0.519426	0.376253
NW_020868539.1:104464	20.021	12	0.519426	0.376253
NW_020868539.1:104464	29.083	12	0.519426	0.376253
NW_020868539.1:104464	17.818	5	0.519426	0.376253
NW_020868539.1:104464	18.63	-4	0.519426	0.376253
NW_020868539.1:104464	23.345	11	0.519426	0.376253
NW_020868539.1:104464	24.488	10	0.519426	0.376253
NW_020868539.1:104464	14.841	7	0.519426	0.376253
NW_020868539.1:104464	18.4935	6	0.519426	0.376253
NW_020868539.1:104464	13.414	-4	0.519426	0.376253
NW_020868539.1:104464	17.531	13	0.519426	0.376253
NW_020868539.1:104464	13.6933	-5	0.519426	0.376253
NW_020868539.1:104464	8.1986	-5	0.519426	0.376253
NW_020868539.1:104464	17.4787	-7	0.519426	0.376253
NW_020868539.1:104464	16.1541	-6	0.519426	0.376253
NW_020868539.1:104464	17.4265	-7	0.519426	0.376253
NW_020868539.1:104464	8.774	-4	0.519426	0.376253
NW_020868539.1:104464	14.247	-5	0.519426	0.376253
NW_020868539.1:104464	17.7006	-3	0.519426	0.376253
NW_020868539.1:104464	13.489	-6	0.519426	0.376253
NW_020868539.1:104464	26.961	7	0.519426	0.376253
NW_020868539.1:104464	26.255	8	0.519426	0.376253
NW_020868539.1:104464	11.209	-5	0.519426	0.376253
NW_020868539.1:104464	16.027	-7	0.519426	0.376253
NW_020868539.1:104464	7.582	-7	0.519426	0.376253
NW_020868539.1:104464	18.933	2	0.519426	0.376253
NW_020868539.1:104464	18.886	-6	0.519426	0.376253
NW_020868539.1:104464	13.3465	-5	0.519426	0.376253
NW_020868539.1:104464	21.068	9	0.519426	0.376253
NW_020868539.1:104464	14.4764	-6	0.519426	0.376253
NW_020868539.1:104464	6.186	-5	0.519426	0.376253
NW_020868539.1:104464	8.086	-5	0.519426	0.376253
NW_020868539.1:104464	7.1247	-5	0.519426	0.376253
NW_020868539.1:104464	14.6446	6	0.519426	0.376253
NW_020868539.1:104464	19.3148	9	0.519426	0.376253
NW_020868539.1:104464	11.647	-3	0.519426	0.376253
NW_020868539.1:104464	17.89	9	0.519426	0.376253
NW_020868539.1:104464	21.86	9	0.519426	0.376253
NW_020868539.1:104464	21.935	10	0.519426	0.376253
NW_020868539.1:104464	8.841	9	0.519426	0.376253
NW_020868539.1:104464	16.964	-4	0.519426	0.376253
NW_020868539.1:104464	23.4501	24	0.519426	0.376253
NW_020868539.1:104464	9.11	8	0.519426	0.376253
NW_020868539.1:104464	10.3366	-4	0.519426	0.376253
NW_020868539.1:104464	8.277	-5	0.519426	0.376253
NW_020868539.1:104464	12.3939	-4	0.519426	0.376253
NW_020868539.1:104464	20.53	-2	0.519426	0.376253
NW_020868539.1:104464	16.4005	-2	0.519426	0.376253
NW_020868539.1:104464	7.34	-6	0.519426	0.376253
NW_020868539.1:104464	14.54	-2	0.519426	0.376253
NW_020868539.1:104464	19.718	-4	0.519426	0.376253
NW_020868539.1:104464	9.545	-2	0.519426	0.376253
NW_020868539.1:104464	10.9983	-5	0.519426	0.376253
NW_020868539.1:104464	9.8703	-5	0.519426	0.376253
NW_020868539.1:104464	9.105	-4	0.519426	0.376253
NW_020868539.1:104464	9.619	-6	0.519426	0.376253
NW_020868539.1:104464	9.085	-4	0.519426	0.376253
NW_020868539.1:104464	14.0159	-6	0.519426	0.376253
NW_020868539.1:104464	20.4797	-6	0.519426	0.376253
NW_020868539.1:104464	9.391	-6	0.519426	0.376253
NW_020868539.1:104464	17.2144	-6	0.519426	0.376253
NW_020868539.1:104464	12.1252	-6	0.519426	0.376253
NW_020868539.1:104464	15.0234	0	0.519426	0.376253
NW_020868539.1:104464	11.546	-1	0.519426	0.376253
NW_020868539.1:104464	20.8505	8	0.519426	0.376253
NW_020868539.1:104464	23.794	-5	0.519426	0.376253
NW_020868539.1:104464	15.2758	-5	0.519426	0.376253
NW_020868539.1:104464	11.649	12	0.519426	0.376253
NW_020868539.1:104464	13.1036	-5	0.519426	0.376253
NW_020868539.1:104464	15.951	-5	0.519426	0.376253
NW_020868539.1:104464	12.3292	-2	0.519426	0.376253
NW_020868539.1:104464	16.606	-5	0.519426	0.376253
NW_020868539.1:104464	15.1419	-5	0.519426	0.376253
NW_020868539.1:104464	13.7343	-5	0.519426	0.376253
NW_020868539.1:104464	11.249	-5	0.519426	0.376253
NW_020868539.1:104464	1.426	-5	0.519426	0.376253
NW_020868539.1:104464	13.647	-5	0.519426	0.376253
NW_020868539.1:104464	14.358	-5	0.519426	0.376253
NW_020868539.1:104464	14.2149	-5	0.519426	0.376253
NW_020868539.1:104464	23.165	5	0.519426	0.376253
NW_020868539.1:104464	16.368	-5	0.519426	0.376253
NW_020868539.1:104464	13.6673	-5	0.519426	0.376253
NW_020868539.1:104464	17.216	-5	0.519426	0.376253
NW_020868539.1:104464	9.676	-1	0.519426	0.376253
NW_020868539.1:104464	12.8688	6	0.519426	0.376253
NW_020868539.1:104464	14.7343	-4	0.519426	0.376253
NW_020868539.1:104464	12.8634	6	0.519426	0.376253
NW_020868539.1:104464	11.0654	-4	0.519426	0.376253
NW_020868539.1:104464	14.26	-4	0.519426	0.376253
NW_020868539.1:104464	16.6103	-4	0.519426	0.376253
NW_020868539.1:104464	10.443	-1	0.519426	0.376253
NW_020868539.1:104464	9.378	-2	0.519426	0.376253
NW_020868539.1:104464	13.9862	-1	0.519426	0.376253
NW_020868539.1:104464	8.666	-5	0.519426	0.376253
NW_020868539.1:104464	8.651	-4	0.519426	0.376253
NW_020868539.1:104464	10.742	-4	0.519426	0.376253
NW_020868539.1:104464	13.4742	-5	0.519426	0.376253
NW_020868539.1:104464	19.6451	5	0.519426	0.376253
NW_020868539.1:104464	16.2036	12	0.519426	0.376253
NW_020868539.1:104464	23.941	5	0.519426	0.376253
NW_020868539.1:104464	21.874	5	0.519426	0.376253
NW_020868539.1:104464	25.977	5	0.519426	0.376253
NW_020868539.1:104464	15.995	5	0.519426	0.376253
NW_020868539.1:104464	23.649	9	0.519426	0.376253
NW_020868539.1:104464	12.108	-3	0.519426	0.376253
NW_020868539.1:104464	8.068	-4	0.519426	0.376253
NW_020868539.1:104464	9.6715	-4	0.519426	0.376253
NW_020868539.1:104464	11.7698	-4	0.519426	0.376253
