# Supplementary material for: Copy Number Variations in Short Tandem Repeats Modulate Growth Traits in Penaeid Shrimp Through Neighboring Gene Regulation
Source: Animals (Basel). 2025 Jan 18;15(2):262. doi: 10.3390/ani15020262 (PMC11758629; doi:10.3390/ani15020262)
Supplement: Supplementary file 1 [file animals-15-00262-s001.zip › Table S8.xlsx]

## Sheet: expression matrix
Table S8a. The expression of genes located in genes annotated by STRs significantly associated with harvest body weight.
AnimalID	N34H04	N18C01	N31C01	N07H05	N17H03	N31H01	N05L04	N01H04	N02C07	N06C04	N12H02	N15H01	N10C05	N03L04	N31L04	N04C03	N22L03	N35H05	N22C05	N25C04	N12C06	N14L01	N06H01	N16L06	N22H04	N29H04	N30C04	N30L06	N27H01	N33H01	N34L01	N15H04	N34H06	N39H04	N01C10	N25H06	N34C05	N01L08	N25C06	N29L01	N38L06	N10L01	N05C03	N32L04	N18L01	N20L04	N29C01	N34L02	N39L04
Body weight	8	8.1	10.6	10.9	10.9	11	11.2	11.3	11.4	11.4	11.4	11.4	11.6	11.7	11.7	11.8	11.8	11.8	12.3	12.4	12.5	12.6	12.8	12.8	12.8	12.8	12.9	12.9	13	13	13	13.1	13.1	13.1	13.2	13.2	13.2	13.3	13.3	13.3	13.3	13.4	13.5	13.5	13.6	13.6	13.6	13.6	13.6
LOC113821003	0	0	0	0.142747	0	0	0.175789	0	0	0	0	0	0	0	0	0.079024	0	0	0	0.327597	0.070094	0	0	0	0.020389	0.048253	0	0	0	0	0	0	0	0	0.034802	0	0	0.073864	0	0	0	0	0.065735	0.050542	0	0	0	0	0
LOC113821005	3.30946	2.96128	3.8375	5.02142	4.71098	5.43198	3.78283	3.48294	4.47513	4.90652	4.85992	3.47625	4.33354	5.2431	4.01833	5.5626	3.62796	2.83356	4.44181	3.32705	6.72296	3.47256	4.53043	3.42808	4.1299	5.57414	3.58042	4.00845	4.38535	3.98088	2.77806	3.8596	3.21047	3.40643	4.78173	5.15302	3.28112	4.57797	4.2699	3.64105	3.34278	3.49847	3.49284	4.6005	3.41866	4.52607	3.5556	2.88375	3.00101
LOC113827007	1.20659	0.808181	1.04455	2.41641	2.52375	1.70216	1.24354	0.333343	2.46684	2.27332	1.4658	1.10133	1.67093	2.19668	2.2997	1.5409	1.11581	0.908899	2.07719	1.33822	2.73242	0.866899	1.23189	1.44449	1.70145	2.103	1.72373	1.61373	2.61564	1.70927	1.31155	0.747112	1.10247	0.838747	2.33488	2.37919	1.31156	1.72994	1.66881	2.0744	0.908548	1.65829	1.46115	1.47885	1.27695	1.49217	1.6506	1.17039	1.37071
LOC113826343	0	0	0	0.112125	0	0	0	0.14145	0	0	0	0	0	0	0	0	0	0	0	0	0.053031	0	0	0	0	0	0	0	0	0	0	0.529353	0	0	0	0	0	0.147603	0	0	0	0	0	0	0	0.040675	0	0	0
LOC113805639	241.103	132.898	137.919	292.637	99.8047	215.948	120.156	83.6869	126.869	112.804	78.2601	57.0396	333.155	170.131	159.85	350.328	194.811	88.0375	86.0517	141.813	269.132	116.598	165.552	191.558	144.378	369.737	252.716	217.033	219.103	204.573	267.088	74.4487	363.253	279.135	177.911	239.395	357.023	81.8	220.743	249.906	128.723	193.656	160.396	78.6302	155.514	141.046	226.372	255.391	240.147
LOC113818064	0	0	0	0	0	0	0	0	0	0	0	0	0	0	0	0	0	0	0	0	0	0	0	0	0	0	0	0	0	0	0	0	0	0	0	0	0	0	0	0	0	0	0	0	0	0	0	0	0
LOC113818063	0	0	0	0	0	0	0	0	0	0	0	0	0	0	0	0	0	0	0	0	0	0	0	0	0	0	0	0	0	0	0	0	0	0	0	0	0	0	0	0	0	0	0	0	0	0	0	0	0
LOC113819949	13.4986	10.2445	18.6575	17.0102	12.9308	15.3807	11.5213	16.1958	9.49357	21.9152	20.5068	13.9487	9.67147	10.7469	11.8604	8.87248	12.4017	20.809	12.5768	15.2306	24.3737	12.5115	14.0125	15.3132	15.1539	10.8392	14.762	13.6427	13.2349	14.0615	11.3003	14.0839	11.2961	14.711	17.718	11.1514	14.6614	17.1415	14.1835	12.3377	14.6707	11.9811	13.2753	16.7443	10.7043	15.8924	14.881	10.8659	14.6539
LOC113806144	0.129445	0.30762	0.400149	0.400665	0	0.134393	0.100896	0.288572	0.153451	0.490389	0.388101	0.545056	0.047026	0.207243	0	0.187104	0.702846	0.204745	0.154857	0.247601	0.287611	0.392948	0.332517	0.100806	0.364082	0.627603	0.237055	0.587304	0.116724	0.083684	0.128076	0.223647	0.244935	0.384896	0.229286	0.205195	0.260488	0.44696	0.670955	0.094342	0.17252	0.179371	0.237411	0.312426	0.809186	0.365702	0.321099	0.172758	0.425108
LOC113805487	0	0	0	0	0	0	0	0	0	0	0	0	0	0	0	0	0	0	0	0	0	0	0	0	0	0	0	0	0	0	0	0	0	0	0	0	0	0	0	0	0	0	0	0	0	0	0	0	0
LOC113805488	0	0	0	0	0	0	0	0	0	0	0	0	0	0	0	0	0	0	0	0	0	0	0	0	0	0	0	0	0	0	0	0	0	0	0	0	0	0	0	0	0	0	0	0	0	0	0	0	0
LOC113813197	0.498441	0.360299	0.466418	0.696489	0.419011	0.384574	0.562852	0.712975	0.515514	0.922975	1.14603	0.521196	0.348955	0.503819	0.477136	0.508098	0.37118	0.82687	0.583047	0.545959	1.3272	0.499618	0.792107	0.445186	0.514391	0.795308	0.506013	0.732392	0.585917	0.445894	0.651438	0.549544	0.490517	0.521709	0.752626	0.413188	0.617722	0.746972	0.540805	0.492657	0.286838	0.471785	0.811107	0.616622	0.428404	0.657658	0.254692	0.422995	0.432933
LOC113817038	0	0.010505	0.193055	0.068204	0.020775	0.014853	0.009605	0	0	0.050078	0.054	0	0	0.090373	0.080332	0	0	0	0.025053	0.016883	0.405534	0	0.048321	0	0.023194	0.022872	0.058247	0.059779	0	0.018633	0	0.127098	0	0.188194	0.049285	0	0	0	0	0.020939	0.027648	0	0	0.045784	0	0.174142	0.026704	0.046353	0
LOC113815065	0.224499	0.134317	0.153158	0.522073	0.273469	0.221546	0.295467	0.165316	0.20483	0.446729	0.261201	0.163879	0.182703	0.313676	0.284631	0.097681	0.268309	0.194677	0.204443	0.251755	0.43093	0.172068	0.296384	0.20311	0.260131	0.276217	0.250232	0.253325	0.248131	0.127817	0.172193	0.091478	0.199107	0.159144	0.357653	0.15348	0.239006	0.327817	0.398872	0.358611	0.149663	0.255999	0.319767	0.147937	0.232849	0.299717	0.24953	0.229348	0.230287
LOC113810261	0	0.0558	0.110229	0.296442	0.063635	0.037113	0.059901	0.03846	0.166611	0.206527	0.307186	0	0.091348	0.02535	0.088424	0.041654	0.18974	0	0.061581	0.142688	0.707107	0	0.101429	0	0.12647	0.037966	0.136918	0.147189	0.230345	0.116063	0.032445	0.170399	0.034558	0.07246	0.1991	0.217278	0.110681	0.142731	0.102201	0.168911	0.077141	0.147182	0.077885	0.065549	0	0.169545	0.106983	0.042833	0.035867
LOC113827953	1.62377	1.40333	3.41318	3.6148	1.62742	1.69619	1.41041	2.00393	1.36189	2.42907	3.33435	2.49637	1.22727	2.32169	3.05725	0.766045	1.37597	2.33124	1.79387	2.02061	6.51612	1.38704	2.42215	1.78766	1.52867	2.44302	2.38981	2.77856	2.39035	1.85713	1.24996	2.05664	1.93686	3.09534	1.46359	2.02288	1.7996	2.91713	2.77889	2.99941	1.39438	1.13276	1.23673	2.92617	1.48107	2.11702	1.65397	1.23166	1.4552
LOC113827952	0	0	0	0	0	0	0	0	0	0	0	0	0	0	0	0	0	0	0	0	0	0	0	0	0	0	0	0	0	0	0	0	0	0	0	0	0	0	0	0	0	0	0	0	0	0	0	0	0
LOC113825948	38.6035	40.6793	49.0914	97.3464	49.6463	37.2162	66.5221	90.907	44.8353	63.1771	50.3769	54.5623	35.9587	59.7822	44.0559	30.4736	49.2951	51.8063	51.3039	42.0809	109.52	40.8648	68.0248	39.6159	52.6706	35.9193	41.0837	56.0317	51.9935	34.2913	36.8289	56.8067	44.5982	36.4402	61.7663	30.6976	50.4305	72.2485	41.1359	55.2333	30.3362	55.9242	54.9859	33.0825	25.3891	47.2169	55.4824	44.4418	34.0196
LOC113825946	0	0	0	0	0	0	0	0	0	0	0	0	0	0	0	0	0	0	0	0	0	0	0	0	0	0	0	0	0	0	0	0	0	0	0	0	0	0	0	0	0	0	0	0	0	0	0	0	0
LOC113801166	1.1676	3.78616	5.5445	6.2023	2.78647	2.56959	5.05827	7.92265	1.61055	4.26628	2.69406	7.87534	3.21175	4.76191	1.48097	1.30487	1.19542	8.50232	4.1723	1.81551	3.96937	3.85231	4.93707	3.47034	0.495933	0.20236	3.47465	2.99774	1.27588	1.90852	1.54493	5.82128	2.44342	4.06174	8.21142	1.26658	3.08655	5.86505	2.59734	3.909	4.44303	2.70929	4.68543	3.82728	0.505961	3.92432	5.3528	2.02746	2.14142
LOC113805646	0.115854	0	0.056559	0.048392	0	0.049129	0.103043	0	0.064776	0.097298	0	0	0.021803	0	0	0.141272	0	0	0.08929	0	0.05805	0	0.158503	0	0	0	0.199795	0	0	0	0.04589	0	0.049851	0.053394	0	0	0.087622	0.03899	0	0.049889	0	0	0.312193	0	0	0.063881	0.111118	0.142492	0
LOC113820996	0.21451	0.124119	0.130222	0.181879	0.094377	0.135135	0.078266	0.098737	0.203377	0.269169	0.055797	0.138119	0.156054	0.348047	0.169328	0.110848	0.219834	0.077689	0.316211	0.052371	0.342855	0.153837	0.11934	0.088597	0.147859	0.047995	0.084555	0.128666	0.05258	0.048066	0.04117	0	0.109198	0.08484	0.65539	0.203988	0.091975	0.117226	0.054916	0.212164	0.057259	0.103889	0.156918	0.097859	0.185593	0.088213	0.141617	0.028687	0.09705
LOC113821545	0	0	0	0.077969	0	0	0	0	0	0.018077	0	0	0	0	0.0313	0	0	0	0	0	0.109322	0.038389	0	0	0	0.012978	0.030147	0.018437	0	0.023487	0	0	0	0	0.040326	0	0.040107	0.016536	0	0	0	0	0.01828	0	0	0	0.051427	0	0.012852
LOC113823542	3.21463	2.26466	3.76351	3.92502	4.28973	2.88869	1.66711	5.07107	2.50103	6.6749	4.38877	3.34606	2.97875	3.39991	2.89451	1.99447	3.40602	2.69669	4.73955	5.17425	2.78399	4.44199	4.00427	3.96721	3.28908	3.6785	2.45214	5.52952	2.30216	4.52519	3.79609	3.91262	4.8757	2.68405	5.1277	2.96622	4.37236	4.30512	3.59158	3.01248	1.71919	3.39954	3.81538	2.7202	3.58379	4.66538	2.22511	3.61327	3.95924
LOC113820076	0	0.01621	0.076964	0.491979	0	0.053585	0	0	0.075185	0.023387	0.158284	0	0.097305	0.353753	0.226478	0	0.024019	1.36045	0	0	2.03206	0	0.122975	0	0.017201	0	0.15944	0.068741	0.047303	0	0	0.072853	0	0.062865	0.084233	0.027629	0.025333	0.042949	0.045489	0.012876	0.066807	0.056913	0	0	0.038403	0.089157	0.073676	0.108507	0
LOC113825396	0	0	0	0.181993	0	0	0	0	0	0.064625	0	0	0	0	0.063291	0	0	0	0	0	0	0.109761	0.113533	0	0	0	0	0.045456	0	0	0	0.099844	0	0	0	0	0	0	0	0	0.043525	0	0	0.061044	0	0	0	0	0
LOC113825398	0.960815	2.19456	3.45668	3.26251	1.00488	1.61675	2.81575	3.09611	3.12887	4.00012	1.60329	3.78861	1.40703	3.64466	2.3242	1.7544	2.5237	3.21583	2.14145	1.6635	3.00738	1.39506	3.66152	1.9759	2.79514	1.22936	1.67551	3.63976	1.32108	1.80337	1.63962	3.8529	1.92691	2.00871	3.72231	2.54137	2.00866	2.97727	2.74238	2.63946	2.28898	1.73781	2.3431	2.30817	1.80085	3.36146	2.04002	1.69426	1.77273
LOC113827823	5.71872	4.06554	6.86702	8.84508	6.16011	4.77843	6.09276	7.31578	5.69793	11.7417	5.37528	6.25315	5.07302	6.52323	6.13324	5.85774	7.11263	7.68682	6.52262	5.90044	10.4001	4.93155	6.9101	5.01094	6.74397	7.329	6.04161	7.43048	6.98117	6.16391	5.49952	6.02615	5.71833	6.70896	10.4529	7.06722	5.33759	10.1161	7.53328	5.31234	5.31327	5.30142	6.35926	7.00126	5.13479	7.02472	5.68976	5.58174	6.65364
LOC113804139	1.77708	0.924418	1.13398	2.77159	0.902434	1.09694	1.89776	1.27635	1.12024	2.12749	1.12455	0.961797	0.74238	0.55528	1.03412	5.88811	2.07214	1.06378	1.04376	1.99523	1.00365	0.969822	1.90079	0.509112	1.50988	5.26138	1.98546	2.02424	1.55858	1.14064	2.16442	0.258747	1.79281	1.56721	2.77614	0.636653	1.21861	2.23391	1.39906	1.87431	1.3254	1.41616	1.90745	0.653121	1.16274	1.42661	1.69492	1.97419	2.68178
LOC113806013	0.103794	0	0.105008	2.5875	0	0	0	0.048424	0	0.240737	0.741733	0	0	0	0.411926	0	0	2.38154	0	0	0.085716	0.041886	0	0	0.016695	0	0.067116	1.91927	0	0	0.052128	0.030192	0.04209	0.037278	0	0	0.12789	0	0	0	4.67757	0.232782	0.079561	0	0	0	0	0	0
LOC113815758	3.21663	2.45369	7.10465	6.43501	5.58832	3.67082	4.4782	9.77907	4.94496	13.578	5.73008	5.9436	5.28183	8.62111	4.86556	5.46082	4.48753	6.4882	7.20211	5.48397	6.76066	3.66967	7.8103	7.32536	5.11524	3.30763	4.64661	8.33708	4.15736	5.48996	3.81043	6.93182	5.06802	5.8675	10.4559	6.04278	6.62102	11.2164	5.2025	5.14701	4.37864	5.64302	7.18203	4.94207	6.39988	3.92558	4.6804	4.46291	4.30713
LOC113815759	0	0	0	0	0	0	0	0	0	0	0	0	0	0	0	0	0	0	0	0	0	0	0	0	0	0	0	0	0	0	0	0	0	0	0	0	0	0	0	0	0	0	0	0	0	0	0	0	0
LOC113821360	0	0	0	0.092947	0	0	0	0	0	0	0.05354	0	0	0	0	0	0.10089	0	0	0	0.049456	0	0.091852	0	0	0	0	0	0.020776	0	0	0	0	0	0	0	0	0.065007	0	0	0	0.032135	0	0	0	0	0	0	0
LOC113827019	0	0	0	0	0	0	0	0	0	0	0	0	0	0	0	0	0	0	0	0	0	0	0	0	0	0	0	0	0	0	0	0	0	0	0	0.003134	0	0	0	0	0	0	0	0	0	0	0	0	0
LOC113822999	6.41197	6.07536	10.329	10.0715	8.37493	9.5991	7.21775	9.94967	8.79912	17.3602	7.18421	7.13698	7.28107	10.2983	10.9746	7.74195	8.84843	12.1744	8.53956	7.07243	13.0626	4.92068	10.9452	8.25077	7.07115	6.21979	8.26475	9.98856	8.02481	8.06541	8.7829	5.80006	8.80081	9.13603	10.2817	9.13626	7.82886	15.5822	9.46246	8.01295	7.71286	6.19849	9.41418	11.0668	4.82679	8.32867	7.65297	6.6273	6.31787
LOC113824594	0	0	0.131231	0.619448	0.124435	0.084147	0.136319	0.173388	0.19445	0.194718	1.12007	0.125965	0	0.094397	0.110009	0.047663	0.168284	0.187247	0	0	0.781398	0	0.589897	0.045113	0.076147	0	0	0	0.209687	0.028324	0	0.104828	0.056834	0.035203	0.054897	0	0	0.444867	0.067797	0.134456	0.117498	0.315381	0.291428	0.083854	0.165384	0	0.098107	0	0
LOC113824590	0.121422	0.103436	0.123813	0.345689	0.388231	0.24976	0.514719	0.109243	0.175096	0.285457	0.290979	0.133545	0.190279	0.154423	0.306068	0.445904	0.409871	0.332766	0.188456	0.244467	0.567992	0	0.192628	0.062894	0.275983	0.264748	0.199498	0.181868	0.239522	0.136445	0.104101	0.227629	0.230107	0.260403	0.309555	0.724167	0.182486	0.399048	0.431207	0.447587	0.186619	0.175381	0.349848	0.110342	0.277534	0.495941	0.435688	0.211703	0.188291
LOC113824598	0	0.099365	0.558239	0.530126	0.200812	0.024211	0.142855	0.302218	0	0.128308	0.776886	0.170193	0.069461	0.133476	0.137997	0.068114	0.059925	0.231684	0.091121	0.203271	0.496588	0.038306	0.463698	0.076963	0.166523	0.017939	0.072918	0.023368	0.16912	0.078923	0.037783	0.096941	0.025674	0.027732	0.08955	0	0.027884	0.817123	0	0.16992	0.109911	0.37082	0.355023	0	0.135709	0.061738	0.115748	0.06264	0
LOC113806549	0	0	0.340021	1.00926	0.676096	0.554812	0.18424	0	0.376537	0.632437	1.00214	0.123344	0.115866	0.366148	0.316571	0.554915	0.517735	0.470981	0.106073	0.413386	0.803763	0	0.635253	0.468359	0.169865	0.342361	0.707154	0.167456	0.676159	0.435862	0.500381	0	0.284466	0.378415	0.725279	0.38495	0.169271	0.325329	0.170807	0.275824	0.456986	0.167866	0.219102	0.104516	0.40404	0.093765	0.230661	0.08724	0.28103
LOC113820380	0.184023	0.095575	0.291727	0.827243	0	0.586093	0.089593	0.283544	0.178293	0.413046	1.2049	0.385	0.16616	0.521198	0.467674	0.177933	0.200108	0.547409	0.231573	0.121732	1.21693	0.100456	0.547882	0	0.331489	0	0.265103	0.231423	0.069575	0.195017	0	0.438682	0.22977	0.094106	0.40673	0.070723	0.257082	0.509769	0	0.264441	0	0.468651	0.209124	0.198716	0.653711	0.320966	0.10477	0.086138	0.190994
LOC113819578	0.342582	0.398228	0.60422	1.19452	0.443838	0.436093	0.551176	0.199058	0.489749	0.557283	0.293237	0.203274	0.067895	0.707828	0.637558	1.19478	0.460316	0.43675	0.267397	0.574391	0.601676	0.340789	0.448009	0.149612	0.251113	0.414268	0.492234	0.61185	0.669482	0.226578	0.480498	0.09307	0.21757	0.387567	0.767001	0.602817	0.273816	0.901997	0.930481	1.04282	0.155422	0.553749	0.417203	0.2383	0.524278	0.828425	0.890993	0.557508	0.265363
LOC113813231	0.255562	0.137409	0.138668	0.499008	0.327434	0.230923	0.202277	0.140098	0.261353	0.268557	0.25137	0.248619	0.549597	0.451184	0.238406	0.114467	0.154569	0.235298	0.245913	0.176821	0.514456	0.179559	0.368095	0.19492	0.136071	0.20317	0.229953	0.393977	0.416244	0.123072	0.321592	0.209588	0.411963	0.218231	0.40914	0.174904	0.186526	0.458695	0.289703	0.447937	0.071786	0.145052	0.476798	0.205377	0.186556	0.072379	0.136443	0.301517	0.295573
LOC113813232	4.68955	6.82814	7.61222	8.19262	5.65907	6.66773	6.00592	5.95355	7.10471	12.9505	5.89393	6.25046	6.95046	8.52771	6.52499	6.2298	7.00978	4.49824	7.5934	6.87367	10.6983	5.24637	9.33011	7.08321	6.89614	6.07125	6.20783	5.41261	8.76689	6.37721	6.26621	5.66211	6.31959	5.50896	8.89072	8.3501	6.60715	11.2621	8.41648	7.33303	4.34854	6.08907	6.93515	6.23499	4.94869	6.60627	5.14353	5.56642	4.69824
LOC113828614	2.7315	2.28663	8.00677	32.4802	4.39128	3.09133	4.07096	6.71139	3.38948	8.31583	7.5695	3.306	2.85524	5.95772	8.05809	2.06452	3.13735	45.7976	7.57726	4.42992	42.576	3.29755	4.31198	2.52884	7.52629	1.73058	7.83084	8.6971	5.38208	1.95065	1.74387	9.61187	3.21028	7.21722	4.30891	4.29036	7.20688	4.82035	6.21174	6.02582	5.42898	5.75973	4.13508	4.39003	1.73712	9.44932	6.72635	1.7476	1.1109
LOC113830508	0.080869	0	0.252109	0.410234	0.177198	0.211382	0	0	0	0.21214	0	0.21704	0.186162	0	0.159272	0.220325	0.327896	0.605469	0	0.224316	0.218802	0	0.280367	0	0.160115	0.124882	0	0	0.098604	0.098335	0.094562	0.171856	0.309862	0.201435	0	0.112535	0	0	0	0.72148	0.149183	0	0	0	0	0	0.106878	0.13326	0
LOC113830509	0	0.076235	0.074879	0	0.125837	0	0	0	0	0	0	0	0.160572	0	0	0	0	0.0784	0	0	0.272482	0	0.075816	0	0	0	0	0	0	0	0	0	0	0	0.097232	0	0	0	0	0.096195	0	0	0	0	0	0	0.145379	0	0
LOC113830497	0	0	0	0	0	0	0	0	0	0	0	0	0	0	0	0	0	0	0	0	0	0	0	0	0	0	0	0	0	0	0	0	0	0	0	0	0	0	0	0	0	0	0	0	0	0	0	0	0
LOC113814402	10.0855	15.8743	33.8187	27.9314	26.9936	14.0711	21.4792	28.8032	17.8739	26.1083	34.383	31.9881	19.8538	29.9078	19.3988	32.3892	20.6008	26.6705	26.0674	22.6365	38.611	25.5931	29.3608	18.86	25.1093	29.2226	23.7308	34.2193	30.2282	22.5073	15.5432	40.0524	24.8866	14.9542	35.3647	36.7054	18.8052	27.1402	28.5632	22.5	18.6205	20.6677	24.2157	17.0515	31.4037	24.0148	24.3151	18.7824	11.8927
LOC113809933	0	0	0	0	0	0	0	0	0	0	0	0	0	0	0	0	0	0	0	0	0	0	0	0	0	0	0	0	0	0	0	0	0	0	0	0	0	0	0	0	0	0.025076	0	0	0	0	0	0	0
LOC113826086	0	0	0	0	0	0	0	0	0	0	0	0	0	0	0	0	0	0	0	0	0	0	0	0	0	0	0	0	0	0	0	0	0	0	0	0	0	0	0	0	0	0	0	0	0	0	0	0	0
LOC113809390	0	0	0	0	0	0	0	0	0	0.056761	0	0	0	0	0	0	0	0	0	0	0.05654	0	0	0	0	0	0	0	0	0	0	0	0	0	0	0	0	0	0	0	0	0	0	0	0	0	0	0	0
LOC113804436	0	0	0	0.04194	0	0	0	0	0	0	0.027956	0	0	0	0.014503	0	0.012587	0.021134	0	0	0.081333	0	0	0	0	0	0	0.043241	0	0	0	0	0	0.020705	0	0	0	0	0	0	0.040702	0	0	0	0	0.015788	0	0	0
LOC113829252	0.629664	0.456144	0.694095	1.14658	0.882375	0.808329	0.271902	0.348425	0.564026	1.21358	0.606717	0.353752	0.32306	0.944041	0.892984	0.679687	0.678967	0.549611	0.860232	0.671722	0.785752	0.357966	0.587537	0.58756	0.728182	1.21107	0.753576	0.803244	1.40766	0.813225	0.833549	0.349143	0.683264	0.703943	1.16262	0.767212	0.707451	1.13524	1.10641	0.960679	0.874727	0.596318	0.490712	0.830526	0.46166	0.51749	0.656722	0.559562	0.863054
LOC113800912	2.22184	1.69882	3.27126	6.7093	3.05073	2.37704	3.59533	3.63856	4.70821	5.84369	3.42773	2.6695	2.81738	3.98705	3.65631	3.86479	3.46748	4.45898	3.19367	2.87451	10.7317	2.02595	4.12611	2.78628	2.78648	3.41182	2.73758	3.93827	4.09487	2.89885	2.40888	2.15451	2.88516	2.82602	4.69004	3.72381	2.87457	5.8702	2.868	3.69392	2.16318	3.44544	3.56484	2.86189	2.35	4.06613	3.83385	2.26902	2.00088
LOC113810258	0	0	0	0	0	0	0	0	0	0	0	0	0	0	0	0	0	0	0	0	0	0	0	0	0	0	0	0	0	0	0	0	0	0	0	0	0	0	0	0	0	0	0	0	0	0	0	0	0
LOC113824600	0.035428	0.087258	0.093349	0.248349	0.073034	0.06306	0.144442	0.021007	0.110014	0.165859	0.10019	0.028307	0	0.148324	0	0	0.171524	0.097778	0	0.101424	0.512385	0.039112	0.047876	0.039162	0.047169	0.161923	0.092889	0.126692	0.205372	0.077659	0.055598	0	0.062639	0.031386	0.097306	0	0.065053	0.156473	0.188332	0.195612	0	0.118754	0.048762	0.020449	0.089262	0.241933	0.230626	0.037542	0
LOC113800592	0	0	0	0.426488	0	0	0	0.014023	0	0	0	0	0	0.02212	0.0203	0	0	1.07749	0	0	0.318637	0	0	0	0	0	0	0	0	0	0	0	0	0	0	0	0	0	0	0	0.012192	0	0	0	0	0	0	0	0
LOC113804577	3.53996	1.29392	0.544919	1.50862	1.42291	7.05717	0.377772	1.25486	2.58772	2.14464	2.00607	0.518865	1.00844	7.8642	5.24091	2.68836	0.698015	1.95348	7.01934	2.20695	4.70537	2.14378	0.804518	1.21619	1.0657	1.39095	4.82646	1.01042	2.31996	2.26141	1.75578	0.760585	0.781616	2.28675	3.55881	78.0968	2.48401	2.30278	1.92649	4.91054	1.74152	2.14944	1.28511	3.78532	0.510082	0.846593	3.16421	1.93609	3.45193
LOC113818315	0	0	0	0.027883	0	0	0	0	0.063911	0	0	0	0	0	0	0	0.019351	0	0	0	0	0	0	0	0	0	0	0	0	0	0	0	0	0	0	0	0	0	0	0	0	0	0.027255	0	0	0.021958	0	0	0
LOC113818314	0	0	0	0	0	0	0	0	0	0	0	0	0	0	0	0	0	0	0	0	0	0	0	0	0	0	0	0	0	0	0	0	0	0	0	0	0	0	0	0	0	0	0	0	0	0	0	0	0
LOC113800928	0.095203	0.052792	0	0.151725	0	0.038429	0.056911	0.054218	0	0.090943	0.194037	0.075145	0.017528	0	0.074022	0.074883	0.09333	0.1098	0	0.039771	0.720716	0	0.060267	0	0	0.132313	0.097895	0.183015	0.037374	0	0.080499	0	0	0.051856	0.120937	0.126523	0.136803	0.054979	0.144795	0.083091	0.025038	0.030215	0.099329	0.033472	0.06598	0.068835	0.118057	0.039334	0
LOC113821710	0.286966	0.267029	0.180716	0.50806	0.861812	0.416401	0.284941	0.633235	0	0.731116	0	0.178947	0	0.384061	0.289968	0.414265	0	0.146272	0	0.387676	0.689481	0	0.188976	0.312844	0	0.401857	0.12936	0.498612	0	0.320048	0.358032	0.174972	0.39825	0.596598	0.950969	0.309763	0	0.399869	0.696021	0	0.259832	0	0.305086	0.334195	0	0.184642	0.584503	0.065723	0.163249
LOC113825592	0	0	0	0	0	0	0	0	0	0	0	0	0	0	0	0	0	0	0	0	0	0	0	0	0	0	0	0	0	0	0	0	0	0	0	0	0	0	0	0	0	0	0	0	0	0	0	0	0
LOC113827471	1.6992	1.77687	2.68371	3.72946	3.04415	2.33655	1.87997	2.86162	2.99953	3.35841	2.95337	1.87922	3.42415	3.39397	3.44491	2.11927	2.1458	3.89625	3.09554	2.56162	7.40909	1.21848	3.03184	2.17736	2.22548	1.87291	2.4578	2.40398	2.97077	1.79224	1.9069	2.53413	2.00107	2.46253	2.86111	2.03622	2.17304	3.29415	2.54741	2.32944	1.63116	2.34199	1.81823	2.71627	1.29896	3.07647	2.50534	1.45974	1.68313
LOC113807065	8.18955	8.48869	13.1055	17.4348	11.5596	12.2933	10.756	9.37883	11.1586	15.7507	12.7442	13.0254	11.6029	13.5771	13.2012	19.7199	11.0006	8.57941	12.7031	12.3747	61.9253	9.08668	15.3964	7.82154	13.9332	25.7604	13.9363	20.7122	18.2548	10.7834	10.3332	16.1161	15.4229	9.72817	14.1135	19.5191	11.2909	15.1683	11.7397	12.9688	6.17995	9.87644	11.0983	11.1175	12.6937	14.8003	12.3001	9.57743	8.364
LOC113803219	0	0	0	0.055604	0	0	0	0	0	0	0	0	0.045544	0	0	0	0	0	0	0	0.111733	0	0	0	0	0	0	0	0	0	0	0.05053	0	0	0	0	0	0	0	0	0	0	0	0	0	0	0	0.03649	0
LOC113824589	0	0	0	0	0	0	0	0	0	0	0	0	0	0.106717	0	0	0	0	0	0	0	0	0	0	0	0	0	0	0	0	0	0	0	0	0	0	0	0	0	0	0	0	0	0	0	0	0	0	0
LOC113805023	0	0	0	0.086968	0	0.036971	0.025387	0	0.038699	0.019663	0	0	0	0	0.038186	0	0.040513	0	0	0.023232	0.164616	0	0	0	0.020644	0	0.019092	0.046311	0	0	0	0	0	0	0	0.021615	0	0	0	0.039669	0	0	0	0	0.022011	0.035393	0.057119	0	0
LOC113806342	0	0	0	0	0	0	0	0	0	0	0	0	0	0	0	0	0	0	0	0	0	0	0	0	0	0	0	0	0	0	0	0	0	0	0	0	0	0	0	0	0	0	0	0	0	0	0	0	0
LOC113809169	1.64182	2.00938	3.79739	6.52864	3.21257	2.35081	3.73741	2.44331	6.90496	4.78549	2.13252	2.55538	7.22175	4.92632	2.05993	8.03335	2.37422	2.22601	3.49358	2.86092	16.9088	1.81695	2.8522	2.73905	2.70797	7.29587	3.11492	3.89786	3.31732	2.88776	2.7434	1.98766	2.98926	2.93069	7.77572	13.1248	3.62863	7.44155	3.95727	2.8488	2.04409	2.48982	4.22669	1.97351	3.8935	2.91021	2.25866	1.32816	2.28547
LOC113826255	0.02635	0.010986	0	0.041471	0.015801	0	0	0.018281	0	0.046067	0.05917	0.020648	0.018899	0.048126	0	0.139783	0.020898	0.031045	0.02422	0	0.153312	0.015357	0.034845	0.015834	0.055721	0.061474	0.040408	0.012575	0	0	0.06203	0.03902	0.019463	0	0.020877	0.02297	0.057336	0.052211	0.038481	0.018889	0.01031	0.023783	0.020247	0	0.018824	0.022236	0.010678	0.009696	0
LOC113800922	0.923868	1.09987	0.8038	2.03556	1.5641	1.57208	1.4177	0.876064	0.971366	2.20331	1.46601	1.66381	1.09882	1.37095	1.70852	2.03592	0.944301	1.10515	0.902647	0.968661	1.55244	1.14056	0.974867	1.16371	1.83565	1.91468	1.15012	1.15939	1.07523	1.2756	0.954533	1.97759	0.864432	1.27145	1.70823	0.398182	1.01306	1.88088	1.77326	1.99177	0.687567	0.877196	0.672549	2.03778	1.78553	1.27289	0.571717	1.18023	0.452215
LOC113819449	9.60726	10.9659	16.7175	21.9384	19.7335	13.4519	14.5877	18.0455	17.7015	24.1585	17.5552	16.6975	19.5605	21.4533	18.889	19.0906	13.5509	17.6264	14.8748	13.7843	60.8611	11.6248	17.7761	16.7126	16.2403	18.9069	14.3789	16.7594	17.443	14.2846	14.7811	17.3267	14.2228	18.157	19.9555	23.8824	15.0017	20.6287	20.7034	19.1663	10.7721	14.2426	14.4937	20.5448	10.7702	17.8755	13.1745	13.379	13.2851
LOC113829101	11.0956	7.1355	9.3573	13.6531	9.99379	9.71829	8.56766	3.34602	8.7076	17.3846	8.11263	7.97244	11.6194	8.74873	10.8999	12.4302	12.0943	3.75415	10.7733	10.0713	11.8545	6.41461	14.9528	7.41989	11.379	14.7544	10.7881	13.1043	11.6069	9.33166	9.59698	6.1718	9.47062	5.538	11.383	13.9991	10.5451	13.8524	11.9567	12.3219	5.33697	8.9318	9.103	6.31607	9.15763	8.70612	9.72595	8.97294	8.95803
LOC113815059	0	0	0	0	0	0	0	0	0	0	0	0	0	0	0	0	0	0	0	0	0	0	0	0	0	0	0	0	0	0	0	0	0	0	0	0	0	0	0	0	0	0	0	0	0	0	0	0	0
LOC113806058	0.178615	0.372143	0.310219	0.377969	0.587107	0.539677	0.119425	0.33633	0.239811	0.734397	0.376701	0.470687	0.458828	1.06334	0.612044	0.367461	0.51738	0.248385	0.311058	0.506149	0.607486	0.390571	0.397427	0.36262	0.351424	0.427574	0.408691	0.73893	0.381217	0.872155	0.50136	0.341825	0.533462	0.406812	0.572208	0.792066	0.264436	0.502846	0.400085	0.652695	0.268362	0.396905	0.370442	0.476474	0.225086	0.254323	0.304483	0.224037	0.401224
LOC113807715	12.2399	5.43162	11.7353	10.0618	8.02737	15.8081	14.213	7.09019	23.8682	15.9446	7.92259	3.41033	10.1175	17.7867	14.196	5.63365	7.33219	9.11862	8.73976	11.6917	13.3296	7.76315	8.45918	12.6251	7.16237	14.6693	11.3126	18.9076	6.19389	8.64535	2.83368	14.7718	10.6942	16.3629	11.7185	7.50488	7.58047	11.8829	16.4641	11.8184	5.708	8.06977	8.94037	11.935	5.86769	10.1347	6.78277	20.7477	9.88045
LOC113807713	0	0	0	0	0	0	0	0	0	0.010599	0	0	0	0	0	0	0	0	0	0	0.013947	0	0	0	0	0	0	0	0	0	0	0	0	0	0	0	0	0	0	0	0	0	0	0	0	0	0	0	0
LOC113829422	0	0	0	0	0	0	0	0	0	0	0	0	0	0	0	0	0	0	0	0	0	0	0	0	0	0	0	0	0	0	0	0	0	0	0	0	0	0	0	0	0	0	0	0	0	0	0	0	0
LOC113820924	0.448421	0.309023	0.236487	1.33252	0.217357	0.119008	1.29155	1.00872	2.17735	0.700755	0.076526	0.358004	0.254005	2.77362	0.281616	1.13889	0.170139	0.691649	0.162853	0.668341	4.75717	0.102895	0.721518	0.167915	0.13188	1.16458	0.560072	0.888928	0.147	0.344799	0.260557	0.719571	0.063285	0	1.15512	0.458554	0.05973	0.841406	0.058141	0.062087	0.115196	0.135021	0.117546	0.308891	0.139776	0.225941	0.332968	0.159828	0.094879
LOC113815640	4.71633	3.56101	93.461	17.7241	24.5486	10.4981	24.0698	37.9505	25.9258	79.0731	3.86322	17.74	12.369	58.4056	41.4403	5.8989	16.2685	29.1419	32.4811	18.5232	8.27702	4.74013	22.0283	29.1475	18.4056	5.64211	21.9395	41.5442	9.20304	14.4213	22.2865	9.88348	22.4902	21.4932	31.511	13.3254	15.3596	151.142	31.4483	32.9786	15.5811	9.94338	17.8589	27.7786	17.2802	20.5903	19.4125	15.1051	11.2367
LOC113802910	3.14558	2.69115	2.76161	4.2128	2.84385	2.88068	3.08585	2.07884	2.1542	5.08321	3.28287	3.9378	1.45038	2.29493	3.42505	2.31116	3.92475	1.48136	3.38206	3.48218	2.45458	3.42957	4.2292	3.00623	3.28201	6.8142	3.4655	5.59278	4.89651	3.35887	3.0787	3.2487	4.47846	2.77609	5.57034	2.11123	3.4712	3.62607	5.08388	3.12364	1.58701	2.52718	3.9506	2.0675	4.12315	3.18379	2.27739	3.31143	3.80145
LOC113819535	0	0	0	0	0	0	0	0	0	0	0	0	0	0	0	0	0	0	0	0	0	0	0	0	0	0	0	0	0	0	0	0	0	0	0	0	0	0	0	0	0	0	0	0	0	0	0	0	0
LOC113805863	0	0	0	0.094443	0	0	0	0.012253	0	0	0	0	0	0	0.18756	0	0	1.31342	0	0	0.039545	0	0	0	0	0	0	0	0	0	0	0	0	0	0	0	0	0	0	0	0	0	0	0	0	0	0	0	0
LOC113828654	0.913495	0.299683	1.68308	1.25874	1.06932	0.576632	0.805287	1.31077	0.547949	1.73474	1.52608	0.505523	0.606598	1.42709	0.628823	0.847885	1.51105	1.04655	0.648061	1.49479	2.78536	0.800599	0.764181	0.747856	1.06943	0.814973	0.797289	1.81376	0.371066	0.504305	0.60331	1.68499	1.283	1.12452	0.559252	0.920533	0.878629	1.67378	0.295141	0.444156	0.428225	0.772974	0.702802	1.28922	1.96616	0.842939	0.437256	0.383703	0.7401
LOC113808702	0	0	0	1.8545	0.430442	0.327953	0.465128	0	0.343202	0.445966	0.408162	0.196649	0.521302	1.69987	0	0.227624	0.218128	0.566282	0.168226	0	0.286781	0	0.732926	0	0.601761	0.218946	0	0.219745	0.606603	0	0	0.194087	0	0.25786	0	0.294555	0	0.431797	0.174718	0	0	0.252664	0	0.271633	0.222262	0.610269	0.23567	0	0
LOC113811267	2.22517	1.40842	2.82624	7.14477	2.48382	1.32545	1.91205	1.94071	2.24415	4.63138	1.94949	3.379	2.75719	3.37514	2.58049	2.18443	4.28245	1.62597	2.34097	1.85114	7.98834	1.3596	3.16332	1.4852	2.84379	2.33469	1.61241	2.84937	2.30725	1.78459	1.86678	2.37952	2.36928	1.92271	3.5039	2.91471	2.85378	3.4602	2.88584	1.81881	0.960203	2.99264	3.88264	1.43105	2.32436	2.49071	2.41789	1.96554	1.18103
LOC113815639	0.635185	0.419458	0.754051	1.69548	0.79416	0.447004	0.70405	0.319088	0.911735	1.2854	0.935802	0.785253	0.987968	0.669502	0.64935	1.03962	0.791534	0.650889	0.829939	0.848704	1.68365	0.441062	1.25098	0.813199	0.768263	0.94914	0.7769	0.865702	1.18195	0.848695	0.888257	0.456548	0.733967	0.706079	0.967944	0.898956	0.515762	1.32973	0.790812	0.773631	0.380757	0.948669	1.18432	0.680388	0.714035	1.26279	0.523422	0.742164	0.741267
LOC113814528	0	0	0	6.20532	1.58642	0	0	0	0.157206	0	0.063921	0	0	87.1082	235.6	0.037807	0	0.343728	0	0	6.38541	0	0	0	0	0.328521	0	3.43166	0	0	0	0.480696	0	0	0.031208	0	0.080478	0	0	0	0	0.327007	0.266729	0.204956	0	0	0	0	0
LOC113814527	0	0	0.321477	4.98083	0.809187	0	0	0	0	0	0.157089	0	0	1.62306	5.71874	0	0	7.40446	0	0.041891	2.27405	0	0	0	0.113948	0	0.034657	0.227501	0	0	0	0.487055	0	0	0	0	0.090284	0.03571	0	0	0.357521	0.710366	0	0	0	0	0	0	0
LOC113821198	0.857893	0.454416	0.73608	2.18544	0.882293	1.03587	0.617221	0.427621	1.07322	1.62034	0.724863	0.549451	1.01814	1.16843	0.989748	1.09742	0.636523	0.894584	0.873773	0.607334	2.65996	0.614196	0.922089	0.621932	0.777602	1.59132	0.833383	1.19379	1.00076	0.967684	0.58268	0.490936	0.605	0.870364	1.15186	1.14495	0.8015	1.21009	0.922767	1.03885	0.506922	0.703221	0.998687	0.914978	0.533981	1.56671	0.800214	0.704034	0.746165
LOC113812422	0.585652	0.468605	1.7819	1.50857	1.7568	0.995538	1.06242	0.736966	1.51628	2.41023	1.03283	1.29383	0.975059	2.20765	1.11928	0.948412	1.22845	1.30175	1.11858	1.23655	1.76427	0.779399	1.59389	1.15288	0.965009	1.16758	1.36981	1.8545	1.66519	1.05933	0.71592	0.904196	1.24285	0.972677	1.78676	1.33314	0.912208	2.07621	1.12077	1.52076	1.14019	0.831913	1.2872	1.62837	1.32678	1.25799	1.5613	0.907773	1.00519
[truncated: 111 more columns]

## Sheet: DEG
Table S8b. The differential expression analysis of genes located in genes annotated by STRs significantly associated with harvest body weight.
	Below threshold?	P value	Mean rank of N34H04	Mean rank of N01C11	Mean rank diff.	Mann-Whitney U
LOC113821003	No	0.362134	83.08	77.93	5.15	2994
LOC113821005	Yes	0.014477	71.56	89.44	-17.88	2485
LOC113827007	No	0.325778	76.89	84.11	-7.225	2911
LOC113826343	No	0.109127	76.61	84.39	-7.775	2889
LOC113805639	No	0.737452	81.74	79.26	2.475	3101
LOC113818064	No	>0.999999	80.5	80.5	0	3200
LOC113818063	No	0.245283	79	82	-3	3080
LOC113819949	No	0.23909	76.18	84.83	-8.65	2854
LOC113806144	No	0.088269	86.75	74.25	12.5	2700
LOC113805487	No	>0.999999	80.5	80.5	0	3200
LOC113805488	No	>0.999999	80	81	-1	3160
LOC113813197	No	0.103315	74.53	86.48	-11.95	2722
LOC113817038	No	0.744807	81.64	79.36	2.275	3109
LOC113815065	No	0.727205	81.79	79.21	2.575	3097
LOC113810261	No	0.40053	77.41	83.59	-6.175	2953
LOC113827953	No	0.365896	77.18	83.83	-6.65	2934
LOC113827952	No	>0.999999	80.5	80.5	0	3200
LOC113825948	No	0.547953	82.71	78.29	4.425	3023
LOC113825946	No	>0.999999	80.5	80.5	0	3200
LOC113801166	No	0.124427	74.86	86.14	-11.28	2749
LOC113805646	No	0.846018	79.83	81.18	-1.35	3146
LOC113820996	Yes	0.047393	73.24	87.76	-14.53	2619
LOC113821545	No	0.92768	80.23	80.78	-0.55	3178
LOC113823542	No	0.426573	77.58	83.43	-5.85	2966
LOC113820076	Yes	0.044202	73.21	87.79	-14.58	2617
LOC113825396	No	0.513314	78.69	82.31	-3.613	3056
LOC113825398	No	0.349846	77.06	83.94	-6.875	2925
LOC113827823	No	0.119468	74.79	86.21	-11.43	2743
LOC113804139	No	0.711925	81.86	79.14	2.725	3091
LOC113806013	No	0.094178	85.7	75.3	10.4	2784
LOC113815758	Yes	0.030098	72.56	88.44	-15.88	2565
LOC113815759	No	0.120298	78.5	82.5	-4	3040
LOC113821360	No	0.301826	77.89	83.11	-5.213	2992
LOC113827019	No	>0.999999	81	80	1	3160
LOC113822999	Yes	0.028311	72.48	88.53	-16.05	2558
LOC113824594	No	0.34569	77.06	83.94	-6.875	2925
LOC113824590	No	0.293299	76.64	84.36	-7.725	2891
LOC113824598	No	0.385714	77.31	83.69	-6.375	2945
LOC113806549	No	0.818285	79.65	81.35	-1.7	3132
LOC113820380	No	0.345263	77.04	83.96	-6.925	2923
LOC113819578	No	0.497017	78	83	-5	3000
LOC113813231	No	0.484684	77.93	83.07	-5.137	2995
LOC113813232	No	0.307637	76.75	84.25	-7.5	2900
LOC113828614	No	0.298028	76.68	84.33	-7.65	2894
LOC113830508	Yes	0.051553	73.63	87.38	-13.75	2650
LOC113830509	No	0.313252	83.01	77.99	5.025	2999
LOC113830497	No	>0.999999	80.5	80.5	0	3200
LOC113814402	No	0.477792	77.89	83.11	-5.225	2991
LOC113809933	No	0.430357	79.96	81.04	-1.075	3157
LOC113826086	No	>0.999999	80.5	80.5	0	3200
LOC113809390	Yes	0.036461	76.54	84.46	-7.912	2884
LOC113804436	No	0.931039	80.73	80.28	0.45	3182
LOC113829252	No	0.099736	74.46	86.54	-12.08	2717
LOC113800912	Yes	0.014616	71.58	89.43	-17.85	2486
LOC113810258	No	>0.999999	80	81	-1	3160
LOC113824600	No	0.96263	80.33	80.68	-0.35	3186
LOC113800592	No	0.941646	80.21	80.79	-0.575	3177
LOC113804577	No	0.982353	80.59	80.41	0.175	3193
LOC113818315	No	0.760328	81.35	79.65	1.7	3132
LOC113818314	No	>0.999999	80.5	80.5	0	3200
LOC113800928	No	0.699992	79.09	81.91	-2.825	3087
LOC113821710	No	0.448889	77.74	83.26	-5.525	2979
LOC113825592	No	>0.999999	80.5	80.5	0	3200
LOC113827471	No	0.403165	77.43	83.58	-6.15	2954
LOC113807065	No	0.963358	80.68	80.33	0.35	3186
LOC113803219	No	0.364954	78.48	82.52	-4.037	3039
LOC113824589	No	>0.999999	80.49	80.51	-0.0125	3200
LOC113805023	No	0.245392	83.89	77.11	6.775	2929
LOC113806342	No	0.367063	79.03	81.98	-2.95	3082
LOC113809169	No	0.488422	77.95	83.05	-5.1	2996
LOC113826255	No	0.531354	78.21	82.79	-4.588	3017
LOC113800922	No	0.414772	77.5	83.5	-6	2960
LOC113819449	No	0.098332	74.44	86.56	-12.13	2715
LOC113829101	No	0.928144	80.84	80.16	0.675	3173
LOC113815059	No	>0.999999	80.5	80.5	0	3200
LOC113806058	No	0.393642	77.36	83.64	-6.275	2949
LOC113807715	No	0.117849	74.76	86.24	-11.48	2741
LOC113807713	Yes	0.050252	77	84	-7	2920
LOC113829422	No	0.496855	79.5	81.5	-2	3120
LOC113820924	No	0.348089	77.05	83.95	-6.9	2924
LOC113815640	No	0.301209	76.7	84.3	-7.6	2896
LOC113802910	No	0.760675	79.38	81.63	-2.25	3110
LOC113819535	No	>0.999999	80.5	80.5	0	3200
LOC113805863	No	0.684601	79.54	81.46	-1.925	3123
LOC113828654	No	0.163979	75.39	85.61	-10.21	2792
LOC113808702	No	0.929857	80.19	80.81	-0.625	3175
LOC113811267	No	0.760675	79.38	81.63	-2.25	3110
LOC113815639	No	0.403165	77.43	83.58	-6.15	2954
LOC113814528	No	0.247734	76.68	84.32	-7.637	2895
LOC113814527	No	0.889772	80.06	80.94	-0.875	3165
LOC113821198	No	0.789352	79.51	81.49	-1.975	3121
LOC113812422	No	0.205471	75.85	85.15	-9.3	2828
